# Supplementary material for: The Juan non-LTR retrotransposon in mosquitoes: genomic impact, vertical transmission and indications of recent and widespread activity
Source: BMC Evol Biol. 2007 Jul 9;7:112. doi: 10.1186/1471-2148-7-112 (PMC1947958; doi:10.1186/1471-2148-7-112)
Supplement: Additional file 1 — alignment used for phylogenetic inference (Figure 2A). Nexus format generated with Clustal [file 1471-2148-7-112-S1.txt]

#NEXUS
BEGIN DATA;
dimensions ntax=20 nchar=997;
format missing=?
interleave datatype=DNA gap= -;

matrix
Ae.bahC     CGTCACGCCTATGCCGGATACTATAATGAAGCCAACTACGCTCAACCCTT
Ae.triC     CGTCACGCCTATGCCGGATATTACAATGAAGCCAACTATGCTCAGCCCTT
Ae.vex      CGTCACGGTTACTCCGGATACTATAACGAAGCCAACTTTGCTCAACCCTT
Cx.p.mol    CGTCACGCATACGCTGGATACTACAACGAGAACAACCTTGCTCAGCCCTT
Ae.albC     CGTCATGGCTACTCTGGATACTACAACGAAGCCAACTACGCTCAACCTTT
An.gam      CGCCACGGATACTCTGGATTCTACAACGAGTACAACTACGCCCAGCCCTT
Wy.mic      CGTCATGCTTACTCTGGATATTACAACGAATACAACTATGCTCAACCCTT
Ae.pol      CGTCATGGCTATTCTGGATACTACAATGAAGCCAACTTTGCTCAACCTAT
Cx.p.qui    CGTCACGCTTACGCTGGATATTACAACGAAAACAACCTTGCTCAACCCTT
Ae.atrC     CGCCATGCCTACTCTGGATACTACAATGAAGCCAACTTTGCTCAACCCTT
Cx.res      CGCCACGCCTATTCTGGATACTACAACGAGAACAACCTGGCTCAACCCTT
Ae.aeg      CGTCATGGTTACTCTGGCTACTACAACGAAGCCAACTATGCTCAGCCCAT
Ae.epaC     CGCCATGCTTACTCTGGATACTACAATGAGGCCAACTTTGCCCAACCCTT
Cx.nig      TGTCACGCTTACGCTGGATACTACAACGAGAACAACCTGGCTCAACCCTT
Cx.p.pip    CGTCACGCTTACGCTGGATACTACAACGAGAACAACCTTGCTCAGCCCTT
Ae.tae      CGTCACGGATATTCCGGATACTACAATGAAGCCAACTACGCTCAGCCCTT
De.can      CGTCATGCATACTCTGGATTCTTCAACGAGAATAACTATGCCCAGCCCTC
Ae.sim      CGTCATGGCTACTCTGGATACTACAACGAAGCCAACTACGCTCAGCCCTT
Cx.tar      CGTCACTCTTACGCTGGATACTTCAACGAGAACAACCTGGCTCAACCCTT
Ps.cil      TGCCACTCCTATGCTGGATATTACAACGAAAACAACTACGCCCAGCCCTT

Ae.bahC     CGTATTCTCTGCCGCCAGCCAACATCGTCAGGAACAGTTCATCAAGAATG
Ae.triC     CGTGTTCTCTGCCGCTAGCCATCGCCGCCAGGAGCAGTTCATCAAGAATG
Ae.vex      CGTTTTCTCTGCTGGCAGCCACCGTCGTCAGGAGCAGTTCATCAAGAACG
Cx.p.mol    CGTCTTCAACGCTGGAAGCCAGCGTCGCCAGGAACAGTTCATCAAGAACG
Ae.albC     CGTGTTCTCTGCTGCCAGCCACCGTCGTCAGGAGCAATTCATCAAGAACG
An.gam      CGTCTACTACGCCGGAAGCCAGCGCCGACAGGAGCAGTTCATGCGCAACG
Wy.mic      CGTTTTCACCGCTGGCAGTCAGCGTCGTCAGGAACAGTTCATCAAGAATG
Ae.pol      CGTGTTCTCTGCTGCCAGTCACCGTCGTCAGGAGCAGTTCATCAAGAATG
Cx.p.qui    CGTCTTCAACGCTGGAAGCCAGCGTCGTCAGGAACAGTTCATCAAGAACG
Ae.atrC     CGTGTTCTCCGCCGCCAGTCAACGTCGCCAGGAGCAGTTTATCAAGAACG
Cx.res      CGTCTTCACCGCAGGAAGCCAGCGTCGTCAGGAACAGTTCATCAAGAACG
Ae.aeg      CGTTTTCTCTGCCGCCAGTCACCGTCGTCAAGATCAGTTCATCAAGAACG
Ae.epaC     CGTGTTCTCCGCTGCCAGTCAACGTCGCCAGGAGCAGTTTATCAAGAACG
Cx.nig      CGTCTTCACTGCTGGTAGCCAGCGTCGTCAGGAGCAGTTTATCAAGAACG
Cx.p.pip    CGTCTTCAACGCTGGAAGCCAGCGTCGTCAGGAACAATTCATCAAGAACG
Ae.tae      CGTTTTCACTGCCGCTAGCAAACGCCGTCAGGAACAATTCATCAAGAACG
De.can      TGTTTTCACTGCCGGTAGCAAACGTCGCCAGGAGCAATTCATCAAGAATG
Ae.sim      CATTTTCTCTGCCGCCAGTCACCGTCGTCAAGATCAGTTCATCAAAAACG
Cx.tar      CGTCTTCACAGCTGGAAGCCAGCGTCGCCAGGAACAGTTCATCAAGAACG
Ps.cil      CATATTCTCCGCTGGCAGCAGCCGTCGCCAGGAACAGTTCATCAAGAATG

Ae.bahC     CTGCTGCCGGAATCCGCAACAGCGACGTGGGAGTCTTTGACTTTGGATTT
Ae.triC     CCGCGGCTGGAATCCGCAATAGTGACGTAGGAGTCTATGACTTTGGATTT
Ae.vex      CTGCTGCTGGCATCCGCAACAGCGATGTCGGGGTGTTCAACTTCGGAGTC
Cx.p.mol    CCGCCGCCGGAATCCGCAACAGCGATGTCACCGTGTTCGACTTTGGATTT
Ae.albC     CTGCTGCTGGTATCCGCAACAGTGATGTTGGAATGTTCGACTTTGGATTC
An.gam      CTGGTGCCGGTATTCGCAACAGCGACGTCAATGTCTACGATTTCGGAATC
Wy.mic      CCGCCGCTGGAATCCGAAACAGCGATGTTTCAGTTTTCGATTTTGGATTC
Ae.pol      CTGCTGCTGGAATCCGCAACAGTGATGTTGGAGTGTTTGACTTTGGAGTT
Cx.p.qui    CCGCCGCCGGAATCCGCAACAGCGATGTTACCGTGTTCGACTTTGGATTT
Ae.atrC     CAGCTGCTGGTATCCGCAACAGCGATGTGGGAGTATTTGACTTTGGATTT
Cx.res      CCGCTGCCGGAATCCGTAACAGCGATGTTTCCGTCGTCGATATTGGATTC
Ae.aeg      CCGCAGCCGGAATCCGCAACAGTGATGTGGGAGTGTTCGACTTCGGTGTT
Ae.epaC     CAGCTGCTGGTATCCGCAACAGCGATGTCGGAGTCTTTGACTTTGGATTT
Cx.nig      CCGCTGCTGGAATCCGTAACAGCGATGTTGCCGTGATCGACTTTGGATTT
Cx.p.pip    CCGCCGCCAGAATCCGCAACAGCGATGTCACCGTGTTCGACTTTGGATTT
Ae.tae      CCGCCGCCGGAATCCGCAACAGCGATGTTGGAGTCTTTGACTTTGGATTT
De.can      CTGCTGCTGGAATTCGCAACAGTGACGTTGGAGTCCTGGATGTCGGAGTT
Ae.sim      CCGCTGCTGGAATACGCAACAGTGATGTAGGAGTATTCGACTTCGGTCTT
Cx.tar      CCGCTGCCGGAATCCGTAACAGCGATGTTGCCGTGTTCGATTTTGGATTT
Ps.cil      CCGCCGCTGGAATCCGCAGCAGCGATGTTGGAGTTTACGACTTTGGATTT

Ae.bahC     GCTTTCGAAGGT---AAAAAGCAAAAGGCCGAATACGTTTTCACCACTGC
Ae.triC     TCCTTCGAGGGT---AAGAAGCAGAAGGCCGAATATGTGTTCACCACTGC
Ae.vex      ACTTTTGAAGGC---AAGAAGCAGAAGGCCGAATACGTTTTCACCACTGC
Cx.p.mol    GTCTTTGAAGGT---CGCGAAAAGAAGGCCGAATATGTTCTGACCACTGC
Ae.albC     ACTTTCGAAGGA---AAGAAACAGAAGGCTGAATATGTCTTCACCACTGC
An.gam      GTGTTCGAGGGC---AAGCAGCAAAAGGCTGAGTTCGTGTTTACCACCGC
Wy.mic      ACCTTCGAAGGCCACAAACAAGAGAAGAGCGAATTTGTCTTCACTTACGC
Ae.pol      ACTTTCGAAGGA---AAGAAGCAGAAGGCCGAATACATCTTCACCACTGC
Cx.p.qui    GTCTTTGAAGGT---CGCGAAAAGAAGGCCGAATATGTTCTGACCACTGC
Ae.atrC     GCATTTGAGGGT---AAAAAGCAGAAGGCTGAATATGTATTTACCACTGC
Cx.res      GTTTTTGAAGGT---CGCGAAAAGAAGGCCGAATATGTGTTGACCACTGC
Ae.aeg      ACCTTCGAAGGA---AAGAAGCAGAAGGCCGAATATGTCTTCACCACTGC
Ae.epaC     GCCTTTGAAGGT---AAAAAGCAGAAGGCTGAATATGTATTTACCACTGC
Cx.nig      GTCTTTGAAGGT---CGTGAAAAGAAGGCCGAATATGTTTTGACCACTGT
Cx.p.pip    GTCTTTGAAGGT---CGCGAAAAGAAGGCCGAATATGTTCTGACCACTGC
Ae.tae      ACCTTTGAGGGT---AAGAAGCAGAAGGCCGAATATGTGTTCACCACTGC
De.can      ACCTTCGAGGGT---CATCAAAAGAAGGCCGAATACGTTCTGACCACTGC
Ae.sim      ACCTTCGAAGGA---AGGAAACAGAAGGCTGAATATGTCTTCACCACTGC
Cx.tar      GTCTTTGAAGGA---CGTGAAAGGAAGGCTGAATATGTTCTGACCACCGC
Ps.cil      ATCTTCGAGGGC---AAGAAGCAGAAGAGTGAATACGTCTTCACCTACGC

Ae.bahC     CTATGCCAGCAGCCCAGTTGACGAGAAGTCTCGTTACTTGTTCTTCTTCT
Ae.triC     TTACGCCAGCAGTCCAGTCGGCGAGAAGTCTCGGTTCCTGTTCTTCTTCT
Ae.vex      CTTCGCTGACAGTCCAGTCGATGAGAAGTCTCGTTTCCTGTTCTTCTTCT
Cx.p.mol    CTACGCCGATAGCCCGGTTGATGAGAAGTCTCGTATGCTGGTGTTCTTCT
Ae.albC     TTACGCTGATAGTCCAGTCGATGAGAAGTCCCGCTTCCTGTTCTTCTTCT
An.gam      CTATGCCGACAGCCCAGTCGACGAGAAGGAGCGTCTGTTGATGTTCCTGT
Wy.mic      TTATGCCGATAGCCCAGTTGATGATAAGTCTCGCTTCTTGTTCTTCTTCT
Ae.pol      CTACGCTGACAGTCCAGTCGACGAGAAGTCCCGTTTTCTATTCTTCTTCT
Cx.p.qui    CTACGCCGATAGCCCGGTTGATGAGAAGTCTCGTATGCTGGTGTTCTTCT
Ae.atrC     TTACGCCAGCAGCCCAGTAGACGAAAAGTCTAGATTCTTGTTCTTCTTCT
Cx.res      TTACGCTGATAGCCCAGTTGACGAGAAGTCTCGTATGTTGGTGTTCCTCT
Ae.aeg      CTACGCTGACAGTCCAGTCGATGAGAAGTCTCGTTTCTTGTTCTTCTTCT
Ae.epaC     CTACGCCAGCAGCCCAGTAGACGAAAAGTCTAGGTTCTTGTTCTTCTTCT
Cx.nig      TTACGCTGATAGTCCGGTTGACGAGAAGTCTCGTATGCTGTTGTTCTTCT
Cx.p.pip    CTACGCCGATAGACCGGTTGATGAGAAGTCTCGTATGCTGGTCTTCTTCT
Ae.tae      CTACGCCAGCAGCCCAGTCGACGAGAAGTCTCGATTCTTGTTCTTCTTCT
De.can      CTACGCCGATAGCCCTGTTGACGAAAAGTCTCGCCTGTTGGTCTTCTTCT
Ae.sim      CTACGCTGACAGTCCAGTCGATGAGAAGTCTCGTTTCCTGTTCTTCTTCT
Cx.tar      TTATGCTGATAGCCCCGTTGACGAGAAGTCTCGCATGCTGTTCTTCTTCT
Ps.cil      TTACGCCGACAGTCCGGTCGATGAAAAGTCTCGCCACCTGTTCTTCTTCT

Ae.bahC     CCGGAAGCCCATACTATTCGTCGAAATA---TTTCTTCGG---ATACCCA
Ae.triC     CGGGAAGTCCATACTATTCGTCGAAATA---CTTCTTCGG---AATGCCA
Ae.vex      CGGGAAGCCCATACTACCAGTCGAACTA---CTTCTTCGG---TATGCCA
Cx.p.mol    CTGGAAGCCCGTACTCGCCGTCTGATCG---CTTCTTCGG---AGTGCCG
Ae.albC     CTGGAAGCCCATACTACCAGTCGAACTA---CTTCTTCGG---TATGCCA
An.gam      CCTTCAGCCCGTACGTGTCGTCCAGTGC---CTTCTTCGAGTTCATTCCG
Wy.mic      CGGGAAGTCCGTTCTACCAGACCAGCAG---CTTCTTCGG---AATGCCC
Ae.pol      CTGGAAGCCCATACTACCAGTCTAACTA---TTTCTTCGG---TATGCCA
Cx.p.qui    CTGGAAGCCCGTACTCGCCGTCTGATCG---CTTCTTCGG---AGTGCCG
Ae.atrC     CTGGAAGCCCATACTACTCATCGAAATA---TTTCTTCGG---TATGCCG
Cx.res      CTGGAAGCCCGTACAACCCGTCTGTTCG---CTTCTTTGG---TGTGCCG
Ae.aeg      CCGGAAGCCCGTACTACCAGTCGAACTA---CTTCTTCGG---TATGCCA
Ae.epaC     CTGGAAGCCCATACTACTCATCGAAATA---TTTCTTCGG---TATGCCG
Cx.nig      CTGGAAGTCCGTACAACCCGTCTGAGCG---CTTCTTCGG---TGTGCCG
Cx.p.pip    CTGGAAGCCCGTACTCGTCGTCTGATCG---CTTCTTCGG---AGTGCCG
Ae.tae      CGGGAAGCCCGTACTACTCTTCGTCCAAGTACTTCTTCGG---AATGCCA
De.can      CCGGAAGCCCATATACCACCTCGAGCAG---CGTCTTTGG---CATGCCC
Ae.sim      CTGGAAGCCCATACTACCAGTCGAACTA---CTTCTTCGG---TATGCCA
Cx.tar      CTGGAAGTCCGTTCAACCCGTCTGAGCG---CTTCTTCGG---AGTGCCG
Ps.cil      CTGGAAGTCCATTCTACCAGTCGAGCTA---CTTCTTCGG---AATGCCA

Ae.bahC     TATGAAGGTAAACAATTCCAGATGTGCTTCTCCGCCACGAACGAGTTCCC
Ae.triC     TACGAAGGTAAACAGTTCCAGATGTGCTTCTCTGCCACCAACGAGTTCCC
Ae.vex      TACCACGGCAAACAGTTCCAGATGTGCTTCTCTGCCACCAACGAGTTCCC
Cx.p.mol    CACAACGGAAAGCAATTCCAGATGTGCCTGTCTGCCACCAACGAGTTCCC
Ae.albC     TACCATGGCAAACAGTTCCAGATGTGCTTCTCGGCTACCAACGAGTTCCC
An.gam      TTCTCTGGCAAGCAGTTCCAGATGTGCTTCTCGGCCACCAACCAGTACCC
Wy.mic      TACAATGGAAAACAATTCCAGATGTGCTTCTCGGCTCAACATGAGTTCCC
Ae.pol      TACCATGGTAAACAGTTCCAGATGTGCTTCTCGGCCACCAACGAGTTCCC
Cx.p.qui    CACAACGGAAAGCAATTCCAGATGTGCCTGTCTGCCACCAACGAGTTCCC
Ae.atrC     TACGAAGGCAAACAGTTCCAGATACGCTTCTCGGCCACCAACGAATTCCC
Cx.res      CACAACGGAAAGCAAGCCCAGATGTGCTTCTCTGCCACCAACGAGTTCCC
Ae.aeg      TACCAGGGTAAACAGTTCCAGATGTGCTTCTCGGCCACCAACGAGTTCCC
Ae.epaC     TACGAAGGCAAACAGTTCCAGATGTGCTTCTCGGCCGCCAACGAATTCCC
Cx.nig      CACAACGGAAAGCAATTCCAGATGTGCTTCTCTGCCACCAACGAGTTCCC
Cx.p.pip    CACAACGGAAAGCAATTCCAGATGTGCCTGTCTGCCACCAACGAGTTCCC
Ae.tae      TATGAAAGCAAACAGTTCCAGATGTGCTTCTCTGCCACCAATGAATTCCC
De.can      TACCGCGGAAAGCAGATGCAGATGTGCTTCTCAGCTACCAACGAATTCCC
Ae.sim      TACCATGGTAAGCAGTTCCAGATGTGCTTCTCAGCCACCAACGAATTCCC
Cx.tar      CACAACGGAAAGCAATTCCAGATGTGCTTCTCCGCCACCAACGAGTTCCC
Ps.cil      TACGAGGGCAAACAGTTCCAGATGTGCCTCTCGGCCACCAACGAATTCCC

Ae.bahC     GAACGTACCAAAGTTGAACTTTGTGAATGCTCTTAACCAAAACGAGGATG
Ae.triC     TAATGTGCCGAAGTTGAACTTCGTGAATGCTCTGAACCAAAACGAGGACG
Ae.vex      GAATGTGCCTAAGCTGAACTTTGTGAATGCTTTGAACCAGAATGAAGACG
Cx.p.mol    GAACATGCCCAAGCTGAACTTCATCAACGCTCTGAACCACGATATGGATT
Ae.albC     GAATGTACCTAAGCTCAACTTCTTGAACGCCTTGAACCAAAACGAAGATG
An.gam      GAACATGCCCAAGCTCAACTTCCTCAATGTTCTCAACTTTGACAAGGTCG
Wy.mic      GAATGTACCCAAACTGAACTTCTTGCACGCTCTTGAGTATGATGCCGATT
Ae.pol      GAATGTGCCCAAGCTCAACTTCTTGAATGCTTTGAACCAAAACGAAGATG
Cx.p.qui    GAACATGCCCAAGCTGAACTTCATCAACGCTCTGAACCACGATATGGATT
Ae.atrC     CAACGTACCAAAACTGAACTTCATCAATGCTTTGAACCAAAATGAAGATG
Cx.res      GAACATGCCCAAGCTGAACTTCCTCAACGCTCTGAACCATGATATGGACT
Ae.aeg      GAATGTGCCCAAGCTGAACTTCTTGAACGCTTTGAACCAAAACGAAGACG
Ae.epaC     CAACGTACCAAAACTGAACTTCATCAATGCTTTGAACCAAAATGAAGATG
Cx.nig      GAACATGCCCAAGCTGAACTTCCTCAACGCTCTGAACCACGATATGGACT
Cx.p.pip    GAACATGCCCAAGCTGAACTTTATCAACGCTCTGAACCACGATATGGATT
Ae.tae      CAACGTACCAAAGTTGAACTTCGTCAATGCTCTGAACCAGAACGAAGATG
De.can      GAACCAGCCTAAGCTAAACTTCATTAACGCTCTGAACCACGATGTGAGCT
Ae.sim      GAATGTGCCCAAGCTGAACTTCTTGAATGCTTTGAACCAAAACGAAGATG
Cx.tar      GAACATGCCCAAGCTGAACTTCCTCAACGCTCTGAACCATGATATGGATT
Ps.cil      GAATGTACCTAAGCTGAACTTTATCAACGCTCTGAACTTCATCGAAGATG

Ae.bahC     CTGATCTGGAGTGGGAGTTTGCTTATGGTGAAAAGTGCCAGGGAGGAGCC
Ae.triC     CCGATCTGAAGTGGGAGTTTTCGTACGGCGAAAGGTGCCAAGGAGGAGCT
Ae.vex      CCGATCTGAAGTGGGAGTTCGCTTACGGTGAGAAATGCCAGGGAGGAGCT
Cx.p.mol    CGTCTCTCCGCTGGGAACTGTCCTACGGTGAGAAGTGCCAGGGAGGAGCT
Ae.albC     CCGACCTCAAGTGGGAGCTGTCTTATGGTGAGAAGTGCCAGGGAGGAACC
An.gam      GAAGCATGAACTGGGAGCTGGCATACGGTGAGAAGTGCCAGGGAGGATCG
Wy.mic      CGTCGCTGCGTTACGACTTCGCCTATGGTGAGCGTTGCCAGGGAGGAGCT
Ae.pol      CCGACCTCAAGTGGGAGCTGTCTTATGGTGAGAAGTGCCAGGGAGGAACC
Cx.p.qui    CGTCTCTCCGCTGGGAACTGTCGTACGGTGAGAAGTGCCAGGGAGGAGCT
Ae.atrC     CCAATCTGAAATGGGAGTTCTCGTATGGCGAAAAATGCCAGGGAGGAGCT
Cx.res      CGTCTTTCCGCTGGGAACTGCCGTACGGTGAGAAGTGCCAAGGAGGAGCT
Ae.aeg      CCGACCTGAAATGGGAACTCTCTTACGGCGAGAAGTGCCAAGGAGGAGCC
Ae.epaC     CCAATCTGAAGTGGGAGTTCTCGTATGGCGAAAAATGCCAGGGAGGAGCT
Cx.nig      CGTCTCTCCGTTGGGAACTGTCGTACGGCGAGAAGTGCCAGGGAGGAGCT
Cx.p.pip    CGTCTCTCCGCTGGGAACTGTCGTACGGTGAGAAGTGCCAGGGAGGAGCT
Ae.tae      CTGATCTGAAGTGGGAGTTCTCCTATGGTGAGAAATGCCAGGGAGGAACC
De.can      CGTCCCTTCATTATGAACTCTCTTACGGCGAGAAGTGCCAGGGTGGATCC
Ae.sim      CTGACCTGAAGTGGGAACTCTCTTACGGTGAGAAGTGCCAAGGAGGAGCC
Cx.tar      CGGCTCTCCGTTGGGAACTGTCGTACGGTGAGAAGTGCCAGGGAGGAGCT
Ps.cil      CTGACATCAAATGGGAGCTGTCGTACGGTGAGAAATGCCAGGGTGGTACT

Ae.bahC     CAGTTCTCCATGAAGGGTAAGCTGCACCAGTCGGACATGTACCGTCACTA
Ae.triC     CAATTCTCCATGAAGGGTAAACTGCACCAATCGGACAAGTACCGCCACTA
Ae.vex      CAGTTCTCCATGAAGGGTAAACTGCACCAGACTGACTCGTACCGCCACTA
Cx.p.mol    CAGGTCTCGATGAAGGGCAAGCTGAAGCAGTCGGATGAGTACCGTCACAA
Ae.albC     CAGTTCTCCATGAAGGGTAAACTGCACCAGACGGACAAATACCGTCACTA
An.gam      CACGTCTCGATGAAGGGTAAGCTGATCCAGTCGGAGCCCTACCGCCACTT
Wy.mic      CAGATTACGATGAAGGGTAAAATGCACCAGTCGGATGAATACCGTCATTA
Ae.pol      CAATTCTCCGTTAAGGGTAAACTGCACCAGTCGGACAAATACCGTCACTA
Cx.p.qui    CAGGTCTCGATGAAGGGCAAGCTCAAGCAGTCGGATGAGTACCGTCACAA
Ae.atrC     CAATTCTCTATGAAGGGCAAACTACACCAGTCCGACGAATACCGTCACCG
Cx.res      CAAGTTTCGATGAAGGGCAAGCTGAAGCAGTCGGATGAGTATCGTCACCA
Ae.aeg      CAGGTTTCCATCAAGGGTAAACTGCATCAAACCGATATGTACCGTCACCA
Ae.epaC     CAATTTTCTATGAAGGGAAAGCTACACCAGTCCGACGAATACCGTCACCA
Cx.nig      CAAGTTTCGATGAAGGGCAAGCTGAAGCAGTCGGATGAGTACCGTCACCA
Cx.p.pip    CAGGTCTCGATGAAGGGCAAGCTCAAGCAGTCGGATGAGTACCGTCACCA
Ae.tae      CAATTCTCCATGAAGGGTAAGCTGCACCAGTCGGACTTGTACCGCCACCA
De.can      CAGATTTCAATGAAAGGTAAATTGAAACAGTCAGATGAATACCGTCAACA
Ae.sim      CAGTTCTCGATCAAGGGTAAACTGCACCAGTCGGACTTGTACCGTCACTA
Cx.tar      CAAGTTTCGATGAAGGGCAAGCTGAAGCAGTCGGATGAGTACCGTCACAA
Ps.cil      CAGCTTTCGCTGAAGGGAAAACTGCACCAGACTGACGAATACCGTCACTA

Ae.bahC     CCTGCGTACCTCTCATGTTGGTTCGACCTGCAAGCAACAAATGGACAATG
Ae.triC     TCTGCGCACCTCGCGAGTTGGCTCGACCTGCAAGGAACAAATGGATCGTG
Ae.vex      CCTGCGCACCTCTCAAGTTGGATCCACCTGCAAGGAACAGATGGACCGTG
Cx.p.mol    GCTGCGCATCTCCGAGGTCGGACAACGCTGCAAGCAACAGATGGATCAGG
Ae.albC     TCTGCGCACCTCGAACGTTGGCTCAGCCTGTAAGGAACAGATGGACCGTG
An.gam      CCTGCGTATCTCCGAGGCTGGCCAGAGCTGCAAGGAGCAGATGGACCAGG
Wy.mic      TCTGCGTATTTCGGAGGTTGGCAAGCAGTGCAAGGATCAAATGGATCGTG
Ae.pol      TCTGCGCACCTCGCAAGTGGGCTCTATCTGCAAGGAACAGATGGACCGTG
Cx.p.qui    GCTGCGCACCTCTGAGGTCGGACAACGCTGCAAGCAACAGATGGATCAGG
Ae.atrC     TCTTCGTATTTCAGATATTGGCTCGACATGCAAGGAACAAATGGACAATG
Cx.res      GCTGCGCATCTCCGAGGTTGGACAACGCTGCAAGCAGCAGATGGACCAGG
Ae.aeg      CTTGCGCACCTCTCGCGTTGGCTCCACCTGCAAGGACCAGATGGATCGCG
Ae.epaC     GCTTCGTATTTCAGAGATTGGCTCGACATGCAAGGAACAAATGGACAATG
Cx.nig      GCTGCGCATCTCCGAGGTTGGACAACGCTGCAAGCAGCAAATGGATGAGG
Cx.p.pip    GCTGCGCATCTCCGAGGTCGGACAACGCTGCAAGCAACAGATGGATCAGG
Ae.tae      TCCGCGCACCTCTCAATTGGGCTCGAACTGCAAGGAACAAATGGATCATG
De.can      GCTGCGTCACTCTGAGGTTGGTGAACGATGCAAGCGTCAGATGGACCAGG
Ae.sim      TCTGCGCACGTCTCACGTTGGCTCTACCTGCAAGGAACAGATGGACCGCG
Cx.tar      GCTGCGCATCTCCGAGGTTGGACAACGCTGCAAGCAGCAGATGGATCAGG
Ps.cil      CTTGCGCGTGTCTGAAGTCGGACAGACTTGCAAGGAACAAATGGACAATG

Ae.bahC     GATACTATCAACTTAAGGAGTGCCAGAACGCTACACGCCAGGCTAGCTAT
Ae.triC     GATACTACCAGCTCAAGGAATGTCAGAACGCCACTCGTCAGGCTAGCTAT
Ae.vex      GGTACTACGCTCTGAAGGAATGCCAGAACGCCACCCGCCAGGCCAGCTAC
Cx.p.mol    GACGTTTCCAACTGCAAGATTGCCAGAACGCTACTCGCCAGGCTGGATAT
Ae.albC     GTTTCTACCAACTGAAGGAATGCCAGAACGCCACTCGACAGGCCAGCTAT
An.gam      GATACTTCCAACTGCGCGCATGTCAAAACGCCACTCGCCAGGGCGGATAC
Wy.mic      GATACTATCAGTTCCAGGAATGCCAGAACGCCACTGAACAGGCCAGCTAT
Ae.pol      GTTTCTACCAACTGAAGGAATGCCAGAACGCCACCCGACAGGCCAGCTAT
Cx.p.qui    GACGTTTCCAACTGCAAGACTGCCAGAACGCTACTCGCCAGGCTGGATAT
Ae.atrC     GATACTATCAGCTGAAGGAATGCCAGAATGCCACTCGCCAGGCCAGCTAT
Cx.res      GACGCTTCCAACTGCCTGAATGCCAGAACGCTACCCGCCAGGCTGGATAC
Ae.aeg      GTTTCTACCAGTTGAAGGAATGCCAAAACGCTACCCGCCAGGCCAGCTAC
Ae.epaC     GATACTATCAGCTGAAGGAATGCCAGAATGCCACTCGCCAGGCCAGCTAT
Cx.nig      GACGCTTCCAACTGCCTGATTGCCAGAACGCTACTCGCCAGGCTGGATAT
Cx.p.pip    GACGTTTCCAACTGCAAGATTGCCAGAACGCTACTCGCCAGGCTGGTTAT
Ae.tae      GATACTACCAGCTGAAGGAATGCCAGAACGCTACCCGCCAGGCTAGCTAC
De.can      GACGCCACCTACTGCCAGAATGTCAGAACGCCACCCGTCAAGCTGGTTAT
Ae.sim      GATTCTACCAACTGAAGGAATGCCAGAACGCCACCCGCCAAGCCAGCAAT
Cx.tar      GACGTTTCCAACTGCCCGAATGCCAGAACGCTACTCGCCAGGCTGGATAC
Ps.cil      GATACTACCAGCTGCCAGCGTGCCAGAACGCTACTGAACAGGCTAGCTAC

Ae.bahC     TTCGATCAATATAGCTTCAAATTCGACTACAAGAACTTCGATTCCTACTC
Ae.triC     TTCGATCAGTACTTCTTCAAATTCGACTACAAGAACTTCGATTACTACTC
Ae.vex      TTCGATCAATACTCCTTCAAATTCGACTACAAGAACTTCGACGAATACTC
Cx.p.mol    CTGGATCAGTACAAGCTTGACGTTGAGTTCAAGGATGTCGGATCGTATGC
Ae.albC     TTCGATCAATACTTCTTCAAATTCGACTTTAAGGACTTCGATTCTTACTC
An.gam      TTCGATCAGTACTCGTTCAACTTTGAGTACAAGGATGTCTCGAACTATGC
Wy.mic      CTGGATCAATACCGCTTCAACTTTGAGTTCAAGGATGTTGGCTCATACGC
Ae.pol      TTCGATCAATACATCTTCAAATTTGACTTCAAGGACCTCGATTCTTACTC
Cx.p.qui    TTGGATCAGTACAAGCTTGACGTTGAGTTTAAGGATGTCGGATCGTATGC
Ae.atrC     TTCGACCAGTACTTCTTTAAATTCGACTACAAGAACTTCGATTCCTACTC
Cx.res      TTGGATCAGTACAAGATTGATGTCGACTTCAAGGATGTCGGATCATTCGC
Ae.aeg      TTCGATCAATACTTCTTCAAGTTCGATTTCAAGAACTTCGACTCTGCCTC
Ae.epaC     TTCGATCAGTACTTCTTTAAATTCGACTACAAGAACTTCGATTCCTACTC
Cx.nig      TTGGATCGGTACAAGTTTGACATTGACCTGAAGGATGTCGGATCGAGGGC
Cx.p.pip    CTGGATCAGTACAAGCTTGACATTGAACTGAAGGATGTCGGATCGTATGC
Ae.tae      TTCGATCAGTATTCCTTCAAATTCGACTTCAAGAACTTCGATTACTACTC
De.can      CTTGACCAGTACAAGTTGGACTTTGAACTGAAGGATGTCAGGTCTCACGT
Ae.sim      TTCGATCAATACTCTTTCAAGTTTGACTACAAGAATTTCGATTCTTACTC
Cx.tar      TTGGATCAGTACAAGTTTGAGGTTGACTTCAAGGATGTCGGATCTTGGGC
Ps.cil      TTCAATCAGTACTACTTCAAATACGACTTCAAGAACGTCGATTCGTACTC

Ae.bahC     GCAGAACTTGACCTACAAGTTCTTCAACTACTTCCAAAAGTACGCTTATC
Ae.triC     GCAGAACTTCACCTACAACTTCTTCAACTACTTCCAGCCGTTCTTCTATC
Ae.vex      CCAGAACTTGACCTACAAGTTCTTCAACTTCTTCCAGCAGTTCGCCTACC
Cx.p.mol    CCGTAACTGGACTCACAAGGTTGTTGATTGGGTGCAGCACATGACCTACC
Ae.albC     CAAGAACTTGACCTACAAGTTCTACAACTACTTCCAACAGTTCGCCTACC
An.gam      AAAGAACCTGACCTACCAGTTCTTCGACTACGCTCGTTACTTCACCTTCC
Wy.mic      TAAGAACATGTCCTACTATTTTGCTGATTATCTCCAATACTTTACCTTCC
Ae.pol      TAAGAACTTGACCTACAAGTTCTATAACTTCTTCCAACAGTTTGCTTACC
Cx.p.qui    CCGTAACTGGACTCTCAAGGTTGTTGATTGGGTGCAGCACATGACCTACC
Ae.atrC     ACAGAACATGACGTACAAGTTCTTCAATTTCTTCCAGCAGTTCGCTTATC
Cx.res      CAAGAACTGCACTCACAAGGTCGTTGACTGGGTGCAGCACATGACCTACC
Ae.aeg      CCAGAACTTGACCTACAAGTTCTTCAACTTCTTCCAACAGTTCGCCTATC
Ae.epaC     ACAGAACATGACGTACAAGTTCTTCAATTTCTTCCAGCAGTTTGCTTATC
Cx.nig      TAAGAACTGGACCCACAAGGTTGTTGACTGGGTGCAGCACATGACCTACC
Cx.p.pip    CCGTAACTGGACTCACAAGGTTGTTGACTGGGTGCAGCACATGACCTACC
Ae.tae      GCAGAACTTGACCAACAAGTTCTTCAGCTTCTTCCAGCAGTTTGCCTATC
De.can      GAAGAACATGACCCTGAAGGCTGTTGATTTTGCGAAGCATTTCGCCCAAT
Ae.sim      CCAGAACTTGACCTACAAGTTCTTCAACTTCTTCCAACAGTTCGCTTATC
Cx.tar      CAAGAACTGGACTCACAAGGCTGTTGATTGGGTGCAGCATATGACCTACC
Ps.cil      GCAGAACTTGACCTACAAGTTCTTCAACTACTTCCAACAGTTCTTTTACC

Ae.bahC     CTTACTACGAATCGAACT-ACTTCTACAAGGGCAAGAGCAACCAAGCTTC
Ae.triC     CTTACTACGAATCGAACT-ACTTCTACAAGGGCAAGAGCAATCAGGCTCA
Ae.vex      CGTACTACGAGTCGAACT-ACTTCTACAAGGGCAAGGACAACCAGGCTCA
Cx.p.mol    CGTGGTTCGAACCTAACT-ACCTCTACAAGGGCAAGTCCAACAAGATTGA
Ae.albC     CGTACTACCAGTCTAACT-ACTTCTACAAGGGCAAGGACAACCAAGCTCA
An.gam      CGTACTGGAACGAGGACT-ACTTCTTCCAGGGCAAGCACAACCAGTTCCA
Wy.mic      CTTACTTCACACCGAATT-ACTTCTACAAGGGTAAGAACAATCAATTCCA
Ae.pol      CGTACTACCAATCTAACT-ACTTCTACAAGGGCATGGACAACCACGCTCA
Cx.p.qui    CGTGGTTCGAACCTAACC-ACGTGCACAAGGGCAAGTCCAACAAGATTGA
Ae.atrC     CTTACTACGAGTCGAACT-ACTTCTACAAGGGCAAGAACAACCAGGCTCA
Cx.res      CGTGGTTCGAACCGAACC-ATCTCTCCAAGGGCAAGAACAATAAGGTTGA
Ae.aeg      CGTACTACGAATCTAACT-ACTTCTACAAGGGCAAGGACAATCAAGCTCA
Ae.epaC     CTTACTACGAGTCGAACT-ACTTCTACAAGGGCAAGACCAACCAGGCTCA
Cx.nig      CGTGGTTCGAACCTAACT-ATCTGCACAAGGGCAAGAACAACAAGGTCGA
Cx.p.pip    CGTGGTTCGAACCTAACTTACCTCTACAAGG-CAAGTCCAACAAGATTGA
Ae.tae      CTTACTACGAGTCCAACT-ACTTCTACAAGGGCAAGAACAACCAGGCTCA
De.can      GGTGGTTCGAACCAAATC-CTCTGCACAAGGGTAAGGACAACAAGGTGGA
Ae.sim      CGTACTATGAATCGAATT-ACTTCTACAAGGGCAAGGATAATCAAGCTCA
Cx.tar      CGTGGTTCGAACCTAACT-ACCTCTTCAAGGGCAAGAACAACAAGGTTGA
Ps.cil      CGTACTACGAACCAAACT-ACTTCTACAAGGGCAAGAGCGGCCAGGGTCA

Ae.bahC     GTTCAACTTTGAGCTGGCTCCATACGCCGATTACTTCAACGCTTCCTTCT
Ae.triC     GTTCAACTTCGAGCTGGCTCCATACGCCGACTACTTCAATGCTTCCTTCT
Ae.vex      GTTCAACTTCGAGCTGGCCCCGTACGCCGATTACTTCAACGCCTCCTTCT
Cx.p.mol    GTTTGAGTTCGAGATGTCGCCTTATGGAGATTATCTGAACGCCTCTGCCT
Ae.albC     GTTCAACTTCGAGTTGGCCCCGTACGCTGATTACTTCAACGCTTCCTTCT
An.gam      GATCGACTTCCAGCTGGCTCCGTACTTTGATTACTACAACGCTTCCTTCT
Wy.mic      GTTTGAATTCGAGATGGCTCCTTATGGTGATTACTTCAACGCTTCGTTCT
Ae.pol      ACTCAACTTCGAGATGGCTCCGTATGCCGATTACTTCAACGCTTCTTTCT
Cx.p.qui    GTATGAGTTCGAGATGTCGCCTTACGGAGATTATCTGAACGCCTCTGCCT
Ae.atrC     GTTCAACTTTGAGCTGGCTCCGTACGCTGACTACTTCAATGCTTCCTTCT
Cx.res      ATTTGAGTTCGAAATGTCGCCGTATGGAGACTACCTCAACGTGTCTGCCT
Ae.aeg      GTTCAACTTTGAGCTGGCTCCGTACGCCGATTGTTTCAACGCTTCCTTCT
Ae.epaC     GTTCAACTTTGAACAGGCTCCGTACGCTGACTATTTCAATGCTTCCTTCT
Cx.nig      ATTTGAGTTCGAGATGTCGCCATACGGAGATTTCGTCAACGTATCAGCCT
Cx.p.pip    GTTTGAGTTCGAAATGTCGCCTTATGGAGATTATCTGAACGCCTCTGCCT
Ae.tae      GTTCAACTTCGAGCTGGCCCCGTACGCTGACTACTTCAACGCTTCTTTCT
De.can      AATTGAATTCGAGATGTGCCCGACTGGAGATCATTTCAACCTCTCTAGCT
Ae.sim      GTTCAACTTCGAGCTGGCTCCATACGCCGATTACTTCAATGCTTCCTTCT
Cx.tar      ATTCGAGTTCGAGATGTCGCCTTATGGTGATTACTTCAACGTGTCTGCCT
Ps.cil      GTTCAACTTCGATGTGGCTCCATACGGCGACTACTTCAACGCTTCCTTCT

Ae.bahC     TCGGTCCTGAGTTTGCCTTCAAGGTTGACAACTATCCTATCTACAATTAC
Ae.triC     TCGGTCCGGAATTCGCCTTCAAGCTTGATAACTATCCAATTTACAACTAC
Ae.vex      ACGGACCTGAGTTCGCCTTCAAGGTTGAAAACTATCCATCCTACAACTAC
Cx.p.mol    TTGCTCCGGAATACGCCTTCGAGATTGAGAACTACCCGGTTGACAGCTTC
Ae.albC     ACGGACCCGAGTTTGCCTTCAAGGTTGAGAACTATCCGATCTACAACTAC
An.gam      ACGGATCTGACCGTAGCTTCGCTATCCAGAACTACCCGATCGAAAGCGAA
Wy.mic      ACGCTCCGGAGTACGCCTTCGAAATCGAGAACTATCCTTTCGAAAATGAA
Ae.pol      ACGGACCAGAGTTTGCCTTCAAGGTTGAAAACTATCCGATCTACAACTAT
Cx.p.qui    TTGCTCCGGAATACGCCTTCGAGATTGAGAACTACCCGGTTGACAGCTTC
Ae.atrC     TCGGCCCTGAATTCGCCTTCAAGGTTGATAACTATCCGATTGACAACTAC
Cx.res      CTGCTCCAGAGTATGCCTTCGAGATTGAGAACTATCCAGTTGACAGCTTC
Ae.aeg      TTGGACCGGAGTTTGCCTTCAAGGTTGAGAACTATCCGATCTACAACTAC
Ae.epaC     TTGGCCCTGAATTCGCCTTCAAGGTTGATAACTATCCGATTGACAACTAC
Cx.nig      GGGCTCCAGAGTATGCCTTCGAGATTGAAGATTACCCGGTTGACAGCTTC
Cx.p.pip    TTGCTCCGGAATACGCCTTCGAGATTGAGAACTACCCGGTTGACAGCTTC
Ae.tae      TCGGTCCGGAGTTCGCCTTCAAGGTTGAAAACTATCCGATCTATAACTAC
De.can      CTAGCCCTGAATACGCTTTCAACGTTGAGAACTTCCCACTGAACAACTAC
Ae.sim      TCGGACCTGAGTTCGCCTTCAAGGTGGAGAACCACCCGATCTACAACTAC
Cx.tar      GGGCTCCAGAATATGCCTTCGAGATTGAAAACTACCCGGTTGACAGCTTC
Ps.cil      ACGCTCCGGAGTTTGCCTTCCAGGTTAAGAACTACCCAGTGTACGACTAC

Ae.bahC     TATTATAGATACTTTGCCTCCATTCACTCCGATTTGTCGTTCTTCGATCG
Ae.triC     TACTATAAATACTTTGCCACGGTCCATTCCGATCTGTCCTTCTTCGATCG
Ae.vex      TACTGCAGATACTTCGCCACGGTTCACTCGGATCTGTCTTTCTTCGACCG
Cx.p.mol    TGGGCCCGCTACTTGACCGCCGTCCACACCGATCTCGCCTGGTACGAGCG
Ae.albC     TACTACAGATACTTTGCCACCGTGCACTCTGATCTATCGTTCTTCGATCG
An.gam      TACGCCCGTTACTTCTTCTCCGTCCACCCCGACTTTGACTACTACGAGCG
Wy.mic      TATGCTCGTTACTTCACTGCTGTGCATCCCGATATGTCCTGGTATGAACG
Ae.pol      TACTACAGATACCTTGCCACTGTTCACTCCGATCTGTCGTTCTTTGATCG
Cx.p.qui    TGGGCTCGCTACTTCACCGCCGTCCACACCGATCTCGCCTGGTACGAGCG
Ae.atrC     TACTACAGATACTTTGCCTCGGTTCACTCTGATCTGTCGTTCTTCGATCG
Cx.res      TGGGCTCGCTACTTCGCCGCCGCTCACACTGATCTCGCCTGGTACGAGCG
Ae.aeg      TACTACAGATACTTCGCCACGGTTCACTCCGATCTGTCCTTCTTCGACCG
Ae.epaC     TACTACAGATACTTTGCCTCGGTTCACTCTGATCTGTCGTTCTTCGATCG
Cx.nig      TGGGCTCGCTACTTCTCTGCTGCCCACACTGATCTCGCCTGGTACGAGCG
Cx.p.pip    TGGGCTCGCTACTTGACCGCCGTCCACACCGATCTCGCCTGGTACGAGCG
Ae.tae      TACTACAAATACTTCGCTTCGGTCCACTCCGATCTTTCGTTCTTCGATCG
De.can      TATGCACGCTATTTGGCCGCTGTTCACACTGATCTTGCCTGGTATGAACG
Ae.sim      TACTACAGATACTTGGCTACCGTTCACTCCGATCTTTCTTTCTTCGATCG
Cx.tar      TGGGCTCGCTACTTCGCCGCCGCTCACACCGATCTCGCCTGGTACGAACG
Ps.cil      TTCTTCAAGTACTTCTTCACCGCCCACTCTGACTATTCCTTCTACGAGCG

Ae.bahC     CTTCTTCACCTACGCCTACCGCGGACAGTATTATCCGTCCTGCTCAGTTT
Ae.triC     CTTCGCCACCTATGCCTACCGTGGACAGTACTACCCGTCCTGCGCCGTAT
Ae.vex      CTTTGCTACCTATGCCTACCGCGGACAATACTACCCATCCTGTTCCGTGT
Cx.p.mol    TCTGGGAACTTATGCCTACCAAGGAAACTACAAATCTTCCTGTGCCGTTT
Ae.albC     TTTCGCCACCTACGCCTATCGCGGACAGTACCATCCATCCTGCTCCGTCT
An.gam      CATGTTCAACTACGCTTACCGCGGAAACTACCATCCATCTTGCGCTGTGT
Wy.mic      TCTAGGCACACACGCTTACCGAGGAAATTTCTATCCTTCCTGCGCTGTTT
Ae.pol      TTTCGCTACCTACGCCTACCGCGGACAGTACCATCCATCCTGTTCCGTTT
Cx.p.qui    TCTGGGAACTTATGCCTACCAAGGAAACTATAAATCTTCCTGTGCCGTTT
Ae.atrC     CTTCTTCACATACGCCTACCGCGGACAGTATAACCCATCCTGTGCCGTAT
Cx.res      TCTGGGAACTTATGCCTACCAAGGAAACTACAAATCTTCCTGCGCTGTTT
Ae.aeg      CTTCGCTACCTATGCCTACCGCGGACAGTACCACCCATCCTGTTCCATCT
Ae.epaC     CTTCTTCACATACGCCTACCGCGGACAGTATAACCCATCTTGTGCCGTAT
Cx.nig      TCTGGGAACTTATGCCTACCAAGGAAACTACAAATCTTCCTGCGCTGTTT
Cx.p.pip    TCTGGGAACTTATGCCTACCAAGGAAACTACAAATCTTCCTGTGCCGTTT
Ae.tae      CTTCGCCACCTACGCCTACCGCGGACAGTATAACCCGTCTTGCGCCGTTT
De.can      CCTCGCTACCCATGCTTACCGCGGAAACTACAAACCTTCCTGCGCTGTGT
Ae.sim      TTTCGCTATCTATGCCTACCGCGGACAGTACCACCCATCTTGTTCCGTCT
Cx.tar      TCTGGGAACTTATGCCTACCAAGGAAACTACAAATCTTCCTGCGCTGTTT
Ps.cil      TGTCGGAACTTATGCCTACAAGGGTAACTACTATCCTTCCTGCTCCGTTT

Ae.bahC     CTAGCAAGTACATTGCTACCTTCGATGGAAAGTATTACGATTATAAC
Ae.triC     CCAGCAAGTACGTTGCTACTTTCGATGGAAATTATTACGATTACAAC
Ae.vex      CCAGCAAGTACGTTACTACCTTTGATGGACAGTACTACGATTACACC
Cx.p.mol    CCAGCAAGTACGTCGATACCTTCGATGGACGCAACTACGAGTACAAC
Ae.albC     CCAGCAAGTATGTTGCTACCTTCGATGGAAAGACCTACGATTACAAC
An.gam      CGAACAAATTCGTCAACACCTTCGATGGAAAGACCTACGACTATGAG
Wy.mic      CTAGCAAATACGTTGATACCTTCGATGGCTACACATACTTCTACGAG
Ae.pol      CCAGCAAGTATGTTGCCACCTTCGATGGAAAGACCTACGACTACAAC
Cx.p.qui    CCAGCAAGTACGTCGATACCTTCGATGGCCGCAACTACGAGTACAAC
Ae.atrC     CCAGCAAATACATTGCAACTTTCGATGGAAAGTATTACGACTACACC
Cx.res      CCAGCAAGTACGTCGATACCTTCGATGGCCGCAACTACGAGTACAAC
Ae.aeg      CCAGCAAGTATGTTGCTACCTTCGATGGAAAGACTTACGACTACACT
Ae.epaC     CCAGCAAATACATTGCTACTTTCGACGGAAAGTATTACGACTACACC
Cx.nig      CCAGCAAGTACGTCGATACCTTCGATGGCCGCAACTACCAGTACAAC
Cx.p.pip    CCAGCAAGTACGTCGATACCTTCGATGGACGCAACTACGAGTACAAC
Ae.tae      CCAACAAGTACGTCTATACCTTCGATGGAAAGTACTACGACTACACC
De.can      CTGGCAAGTATGTTGACACATTTGACGGTAAGAACTACGATTACACT
Ae.sim      CCAGCAAGTACGTTGCTACCTTCGATGGAAAGACCTACGATTACACC
Cx.tar      CCAGCAAGTACGTCGACACCTTCGATGGCCGCAACTACCAGTACAAC
Ps.cil      CCAGCAAGTACATCTCTACCTTCGATAGTAAGACCTACGACTACACC
;
end;
