# Supplementary material for: The Juan non-LTR retrotransposon in mosquitoes: genomic impact, vertical transmission and indications of recent and widespread activity
Source: BMC Evol Biol. 2007 Jul 9;7:112. doi: 10.1186/1471-2148-7-112 (PMC1947958; doi:10.1186/1471-2148-7-112)
Supplement: Additional file 2 — alignment used for phylogenetic inference (Figure 2B). Nexus format generated with Clustal [file 1471-2148-7-112-S2.txt]

#NEXUS
BEGIN DATA;
dimensions ntax=71 nchar=369;
format missing=?
interleave datatype=PROTEIN gap= -;

matrix
Ag-Jen-4            NMWNCASTNATGKILFDELR--KGQFSICFPDTPTHFPSDSTRNPSTIDI
AgJenEle1           KSWNCVSTNAAGKLLFAEAQ--KGKFSIHFPDKPTYIPIDPTRNTSTLDL
AgJenEle11          --WKLQSK-SDGKTLSEENQ--RGKFSIVHPEEHTHYPNDPIRLPSTIDL
aegJockeyEle7       --------------------------------------------------
aegJockeyEle8       EIWGNPRRNRNGLILQQDLE--EGHYTILSPDSPTRLSR--SGAHATIDI
aegJockeyEle6       STWGNLRVNKNGAVLAEGLQ--AGHYVVLHPDSPTFFSP--SGVGSTLDI
aegJockeyEle5       --------------------------------------------------
aegJockeyEle4       ELWGNHRRNKNGCLLFDHLQ--LGYYTVEHPDDPTYISQ--AGIPSTLDI
AgJockEle7          QMWGNHRNNTNGLHLAEHLL--NGSITFEFPDQATFISH--NGIPSTLDL
AgJockEle1          QEWGNLRANRNGMILRELTQ--ASACSVSFPFQPSFQNG--NSY-STIDI
lqui10*             QSWNNSKVNSNGKILFRDCT--SGLYSVLYPNGPTCFSSV--RNPSTIDL
mol9*               QSWNNSKVNSNGKILFRDCT--SGLYSVLYPNGPTCFSSV--RNPSTIDL
JuanC               QSWNNSKVNSNGKILFRDCT--SGLYSVLYPNGPTCFSSV--RNPSTIDL
lqui7*              QSWNNSKVNSNGKILFRDCT--SGLYSVLYPNGPTCFSSV--RNPSTIDL
mol8*               QSWNNSKVNSNGKILFRDCT--SGLYSVLYPNGPTCFSSV--RNPSTIDL
mol10*              QSWNNLKVNSNGKILFRDCT--SGLYSVLYPNGPTCFSSV--RNPSTIDL
res5*               QSWNNTKVNSNGKILFRDCS--SDLYSVLFPNGPTCFSSV--GNPSTIDL
res7                QS-NNTKVNSNGKVLFRDCS--SGLYSVLFPNGPTCFSSV--RNPSTIDL
qui2*               QSWNNTKVNSNGKILFRDLS--SGLYSVLFPNGPTCFSSV--RNPSTIDL
qui6*               QSWNNTKVNSNGKILFRDLS--SGLYSVLFPNGPTCFSSV--RNPSTIDL
qui3                QSWNNTKVNSNGKILFRDSS--SGLYSVLFPNGPTCFSSV--RNPSTIDL
qui1*               QSWNNTKVNSNGKILFRDLS--SGLYSVLFPNGPTCFSSV--RNPSTIDL
nig5*               QSWNNTKVNSNGKILFRDCS--SGLFSVLFPNGPTCFSSV--RNPSTIDL
tar11               QSWNNSKVNSNGKILFKDCS--SGLYSVLFPNGPTCFSSV--RNPSTIDL
tar12               QSWNNSKVNSNGKILFKDCS--SGLYSVLFPNGPTCFSSV--RNPSTIDL
mic2O               RSWNNAQSNSNGKILFNDSS--AGFYSVLSPNGPTCFSSI--RNPSTIDL
mic5*               RSWNNAQSNSNGKILFNDSS--AGFYSVLSPNGPTCFSSI--RNPSTIDL
mic4                RSWNNAQSNSNGKILFIDAS--AGFYSVLSPNGPTCFSSI--RNPSTIDL
can4                RSWNNTQSNSNGKILLNDCT--GGHYSMLYPDGPTRFSLI--RNPSTIDL
JuanA               RSWNNSQSNSNGRILFDECS--SGYFSIQYPDSPTCFSSS--RNPSTIDL
g3*                 RSWNNSQSNSNGRILFDECS--SGYFSIQYPDSPTCFSSS--RNPSTIDL
alb9*               RSWNNSQSNSNGRILFDECS--SGYFSIQYTDSPTCFSSS--RNPSTIDS
alb6                RSWNNSQSNSNGRILFDECS--SGYFSIQYPGSPTCFSSS--RNPSTIDL
alb3*               RSWNNSQSDSNGRILFDECS--SGYFSIQYPDSPTCISSS--RNPSTIDL
aeg9                RSWNNSQSNSNGRILFDECS--SGYFSIQYPDSPTCFSSS--RNPATIDL
sim1*               RSWNNSQSNSNGRILFDECS--SGYFSIQYPDSPTCFSSS--RNPSTIDL
sim3*               RSWNNSQSNSNGRILFDECS--SGYFSIQYPDSPTCFSSS--RNPSTIDL
sim5                RSWNNSQSNSNGRILFDECS--SGYFSIQYPDSPTCFSSS--RNPSTINL
sim8                RSWNNSQSNSNGRILFDECS--SGYFSIQYPDSPTCFSSS--RNPSTIDL
pol2*               RTWNNLQSNSNGRILFDECS--SGYFSIQYPGSPTCFSST--RNPSTIDL
pol3*               RTWNNLQSNTNGRILFEECS--SGYFSIQYPDSPTCFSSA--RNPSTIDL
pol6*               RSWNNLQSNSNGRILFDECS--SEYFSIQYPDSSTCFSSA--RNPSTIDL
lalb5*              RSWNNLQSNSNGRILFDQCS--SGYFSILYPDSPTCFSSA--RNPSTIDL
lalb8               RSWNILQSNANGRILFDQCS--SGYFSIQYPDSPTCFSSA--RNPSTIDL
vex5*               RSWNNSQSNSNGKILFDDCS--SGYYSIQYPNGPTCFSSV--RNPSTIDL
vex8*               RSWNNSQSNSNGKILFDDCS--SGYYSIQYPNGPTCFSSV--RNPSTIDL
atr2*               RSWNNAQCNSNGKIIFDDCS--AGYYTIQYPNGPTCFSSV--RNPSTIDL
epa6*               RSWNNAQCNSNGKIIFDDCS--AGYYTIQYPNGPTCFSSV--RNPSTIDL
atr3                RSWNNAQCNSNGKIIFDDCS--AGYYTIQYPNGPTCFSSV--RNPSTIDL
epa4                RSWNNAQCNSNGKIIFDECS--AGYYTIQYPKGPTCFPSV--RNPSTIDL
cil10               RSWNNTQSNSNGNILFDNCS--AGYYTIQYPNSPTCFSSA--RNPSTIDL
cil12*              RSWNNTQSNSNGNILFDNCS--AGYYTIQYPNSPTCFSSA--RNPSTIDL
tae6                RSWNNS-SNANGNILFDDCS--AGYYTIQYPNGPTCFSSV--KNPSTIDL
tae1*               RSWNNSQSNANGNIVFDDCS--AGYYTIQYPNGPTCFSSV--KNPSTIDL
tae2*               RSWNNAQSNANGNILFDDCS--AGYYSIQYPNGPTCFSSV--KNPSTIDL
tae5                RSWNNAQSNSNGQILFDNCS--AGYYTIQYPSSPTCFSST--RNLSTIDL
tae8                RSWNNAQSDSNGQILFDNCS--AGYYTIQYPSSPTCFSST--RNPSTIDL
tri1*               RSWNNAQSNSNGNILFDNCS--AGYFTIQYPNSSTCFSSV--RNPSTIDL
tri2*               RSWNNAQSNSNGNILFDNCS--AGYFTIQYPNSPTCFSSV--RNPSTIDL
bah4                RSWNNAQSNSNGNILFDDCA--AGYYTIQYPNSATCFSSA--RNPSTIDL
bah5*               RSWNNAQSNSNGNILFDDCA--AGYYTIQYPNSATCFSSA--RNPSTIDL
aegJockeyEle2       RYWNCQKMNKAGEILFREYE--TSDFFIHFPAGFTRMAPNG-RSTSTLDL
aegJockeyEle3       RQWNCLRANKAGNILASRAS--SSDFFIHAPSAFTYNPQNG-RRPSTLDL
aegJockeyEle10      RSWNCVKNNKAGTILCQEAS--HSGFNINFPDSPTFIPAGR-GSPSTLDI
NCR1CthL79944       REWNCNVANKAGTILQDMS----GEFMIYYPDSPTYYPEDPKKSESTIDL
DocDmX17551         THWGSRLVSPKGKQLYNALTKPENKLDYVSPGKPTYWPADPRKIPDLIDF
FDmM17214           THWGSRLVNPKGKQLYKTIIKATNKLDHVSPGSPTYWPSDLNKLPDLIDF
JuanDm              RAWKCTRANGWGKILNELSD--LGKFSILYPTQPTYIPHNHKAKASTLDL
JockeyDmM22874      AWWGNPRSCPRGKMLQEVIAHG--QYQVLATGEPTFYSYNPLLTPSALDF
TartDmU14101        RQWGCTRACQRGTALYEAVQADS-TAEIIATGCATHFPHDTRKNPSAIDF
DmBSX77571          WLWGDTCNSPRGRELAEALS--VTGAKILATGSPTRYPYVPSHTPSCIDF

Ag-Jen-4            TLTNNYH-HISDLKTSTNFTSDHLPVTLSVLNEKINLKP----DRTLHDY
AgJenEle1           MLTKNLY-TISKLRTITALTSDHLPVTFSIKHSSANFVS----NKGIYNY
AgJenEle11          LFTNKPE-KICNILTIQKFTSDHLPVYFEYTIGLIQNKH----ISGISNY
aegJockeyEle7       --------------------------------------------------
aegJockeyEle8       FLT-NMADNISQPVVHQDLSSDHYPVVAEVGS-----LVNRHRVTRR-NY
aegJockeyEle6       VLT-NMAENCSALRAITDLSSDHLPVVFEVDK-----AVEQRQQLWRKNY
aegJockeyEle5       --------------------------------------------------
aegJockeyEle4       FL---ANHTITKPVTINDLSSDHLPVVCEISA-----TPSAAPLRQLKDY
AgJockEle7          FWT-NTTIS--KPVATDGLNSDHFPVITEIEL-----NSPRLPPSTRRNY
AgJockEle1          FIS-NITDRLDVPSTITALSSDHLPVVMNIVC-----PGTHATRQQR-NY
lqui10*             VLTNQSQ-YCGPLVTHADFDSDHLPVTFSLSHEAVTR-----PNSSVFNY
mol9*               VLTNQSQ-YCGPLVTHADFDSDHLPVTFSLSHEAVTR-----PNSSVFNY
JuanC               VLTNQSQ-YCGPLVTHADFDSDHLPVTFSLSHEAVTR-----PNSSVFNY
lqui7*              VLTNQSQ-YCGPLVTHADFDSDHLPVTFSLSHEAVTR-----PNSSVFNY
mol8*               VLTNQSQ-YCGPLVTHADFDSDHLPVTFSLSHEAVTR-----PNSSVFNY
mol10*              ILTNQSQ-YCGSLVTHADFDSDHLPVTFSLSHEAVTR-----PNSSVFNY
res5*               VLTNQSQ-YCGPLVTHADFDSDHLPVTFSLSHEAVTR-----PNSSVFNY
res7                VLTNQSQ-YCGPLVTHADFDSDHLPVAFSLSHEAVTR-----PNSSVFNY
qui2*               VLTNQSQ-YCGPLVTHADFDSDHLPVTFSLSHEAVTR-----PNSSVFNY
qui6*               VLTNQSQ-YCGPLVTHADFDSDHLPVTFSLSHEAVTR-----PNSSVFNY
qui3                VLTNQSQ-YCGPLVTHADFDSDHLPVTFSLSHEAVTR-----PNSSVFNY
qui1*               VLTNQSQ-YCGPLVTHADFDSDHLPVTFSLSQEAVTR-----PNSSVFNY
nig5*               VLTNQSQ-YCGPLVTHADFDSDHLPVTFSLSHEAVTR-----PNSSVFNY
tar11               VLTNQSQ-YCGPLVTHADFDSDHLPVTFSLSHEAVTR-----PNSSVFNY
tar12               VLTNQSQ-YCGPLVTHADFDSDHLPVTFSLSHEAVTR-----PNSSVFNY
mic2O               VLTNQSH-SCSDLLTHADFDSDHLPITFSISHETILN-----PTSSVFNY
mic5*               VLTNQSH-SCSDLLTHADFDSDHLPITFSISHETILN-----PTSSVFNY
mic4                VLTNQSH-SCSDLLTHADFDSDHLPITFSISHETILN-----PSSYVFNY
can4                ILTDQIY-ICNQLVTHTDFNSDHLPVTFSLS-EAVIN-----PISSEFNY
JuanA               VLTDSSH-LCSQLITHADFDSDHVPVTFQISQEAIL-----NPISSTFNY
g3*                 VLTDSSH-LCSQLITHADFDSDHVPVTFQISQEAIL-----NPIGSTFNY
alb9*               VLTDSSH-LCSQLITHADFDSDHVPVTFQISQEAIL-----NPISSTFNY
alb6                VLTDSSH-LCSQLITHADFDSDHVHVTFQISQEAIL-----NPISSTFNY
alb3*               VLTDSSH-LCSQLITHADFDSDHVPVTFQISQEAIL-----NPISSTFNY
aeg9                VLTDSSQ-ILANLITHADLDSDHVPVTIQISHEAIL-----NPISSTFNY
sim1*               VLTDSSQ-LCSQLVTHADFDSDHVPVTFQISNEPIP-----NPISSKFNY
sim3*               VLTDPSQ-LCSQLVTHADFDSDHVPVTFQISNEPIL-----NPISSKFNY
sim5                VLTDSSQ-LCSQLVTHADFDSDHVPVTFQISNEPIL-----NPISSKFNY
sim8                VLTDSSQ-LCSQLVTHADFDSDHVPVTFQISNEPIL-----NPISSKFNY
pol2*               VLTDSSQ-LCDQLVTHADFDSDHLPITFQISHGAII-----LPISSTFNY
pol3*               VLTDSSQ-LCGQLVTHADFDSDHLPITFQISHGAII-----HPISSTFNY
pol6*               VLTDSSQ-LCGQLVTHADFDSDHLPVTFQISREAII-----HPISSTFNY
lalb5*              VLTDSSQ-HCSQLVTHADFDSDHLPVTFQISHEAIF-----NPISSTFNY
lalb8               VLTDSSQ-HCSQLVTHADFDSDHLPVTFQISYEAIF-----NPISSTFNY
vex5*               VLTDSGQ-LCDQLVTHADFDSDHLPVTFQISQEVIS-----NPVSSTFNY
vex8*               VLTDSGQ-LCDQLVTHADFDSDHLPVTFQISQEVIS-----NPVSSTFNY
atr2*               VLTDSSQ-LCSQLVTHADFGSDHLPVTFNISEQINS-----NPISSSFNY
epa6*               VLTDSSQ-LCSQLVTHADFGSDHLPVTFNISEQINS-----NPISSSFNY
atr3                VLTDSSQ-LCSQLVTHADFGSDHLPVTLNVSEQINS-----NPISSSFNY
epa4                VLTDSYQ-FCSQLVTHADFGSDHLPVTFNISEQMNS-----NLISSSFNY
cil10               VLTDSCQ-LCSQLVTHADFDSDHLPITFEISQDIIS-----NPSSSTFNY
cil12*              VLTDSCQ-LCSQLVTHADFGSDHLPITFEISQDIIS-----NPSSSTFNY
tae6                VLTDSCQ-LCSQLVTHADFGSDHLPVTFEISQEAIS-----NPNSSTFNY
tae1*               VLTDSCQ-FCSQLVTHADFGSDHLPVTFEISQEAIS-----NPNSSTFNY
tae2*               VLTDSCQ-LCSQLVTHADFGSDHLPVTFEISQEAIS-----NPNSSTFNY
tae5                VLTDSCQ-LCSQLVTHADFGSDHLPVTFEISQEIVI-----NRNSSVFNY
tae8                VLTDSCQ-LCSQLVTHADFGSDHLPVTFEISQEIIF-----NRNSSVFNY
tri1*               VLTDSCQ-LCSQLVTHAVFGSDHLPVTFEISQEIIS-----NPNSSTFNY
tri2*               VLTDSCQ-LCSQLVTHADFGSDHLPVTFEISQEIIS-----NPNSSTFNY
bah4                VLTDSCQ-LCSQLVTHADFGSDHLPVTFEISREIIC-----NPKSSNFNY
bah5*               VLTDSCQ-LCSQLVTHADFGSDHLPVNFEISREIIC-----NPKSSNFNY
aegJockeyEle2       VLSGNSM-DMSVPETIQDLSSDHFPVMFTINADT----PFKNEFRQYRNY
aegJockeyEle3       VLSNNLV-NMSTVSVVNDLSSDHLPGRFDIDLIA----PVITVTSTSRCY
aegJockeyEle10      VLSNNLV-NMSKPIVHNELSSDHLPVTFEISLSA----DPVANTATVRCY
NCR1CthL79944       MLSNSNL-ETTELNCTEAMS-DHCAVYFQIKTSKIDRTEN---TVYRYDY
DocDmX17551         AITKHVPRNMVTAEALADLSSDHSPVFLNMLTRP-----HIVDPPYRLTN
FDmM17214           AVTKNISRSLVKAECLPDLSSDHSPVLIHLRRYA-----ENVKPPTRLTS
JuanDm              CLT-NIPNQLANPAVMQELSSDHLPVVIKYSTNFMR------NVKTYPIL
JockeyDmM22874      FITCGYGMGRLDVQTLQELSSDHLPILAVLHATP-----LKKPQRVRLLA
TartDmU14101        SICKGLGRFEKRISSGADLSSDHLPILLEINLDTNTL--FLQKQNNNILK
DmBSX77571          AVYHGIPDHLATITQSWDLDSDHLPLIISIETDSTHV-----NPSPRLVT

Ag-Jen-4            TKANWPLFKHS---------------INSKINPAEISHDRIHSQAQIDNM
AgJenEle1           KKADWNIFKNI---------------INNSIDLTTIHPNDIINATQIDDM
AgJenEle11          SEANWTLFKEI---------------LNNRLNTNNLNLQNFNTSNQIDQM
aegJockeyEle7       --------------------------------------------------
aegJockeyEle8       HRVDWGQFQRC---------------VDANIQYEAP-LASAED---IDRH
aegJockeyEle6       HRANWIQLQRY---------------VEESVAENPA-LATKDD---IDNL
aegJockeyEle5       -RVNWVVFQRK---------------VDSRVDAEVQ-LDTVED---IDLA
aegJockeyEle4       HRVNWVNFQRT---------------VDNLIEEDPI-IDTTED---IDGV
AgJockEle7          KLVNWDRYGQI---------------IDLHIVHT-D-IDSAND---IDVA
AgJockEle1          READWPRFERY---------------ITENISSAPP-LLTIED---INTA
lqui10*             HKANWDRYQHH---------------IENNLNHDFV-LETKAD---IDSA
mol9*               HKANWDRYQHH---------------IENNLNHDFV-LETKAD---IDSA
JuanC               HKANWDRYQHH---------------IENNFNHDFV-LETKAD---IDSA
lqui7*              HKANWNRYQHY---------------IENNLNHDFV-LETKAD---IDSA
mol8*               HKANWDRYQHH---------------IENNLNHDFV-LETKAD---IDSA
mol10*              HKANWDRYQHH---------------IENNLNHDFV-LETKAD---IDSA
res5*               HKANWERYQHH---------------IENNLNHDFV-LETKAD---IDSA
res7                HKANWEGYQHH---------------IENNLNHDFV-LESKAG---IDSA
qui2*               HKANWERYQFH---------------IENNLNHDFI-LETKAD---IDSA
qui6*               HKANWERYQFH---------------IENNLNHDFI-LETKAD---IDSA
qui3                HKANWERYQFH---------------IENNLNHDFI-LETKAD---IDSA
qui1*               HKANWERYQFH---------------IENNLNHDFI-LETKAD---IDSA
nig5*               HKANWERYQFH---------------FGNNLNHDFI-LETKAD---IDTA
tar11               HKANWERYRHH---------------IENNFNHDFV-LETKAD---IDSA
tar12               HKANWERYRHH---------------IENNFNHDFV-LETKAD---IDSA
mic2O               HKANWDRYRST---------------IDENLNYGNI-LQNSAD---IDRA
mic5*               HKTNWDRYRST---------------IDENLNYGNI-LQNSAD---IDRA
mic4                HKTNWDRYRST---------------IDENLNYDNI-LQNSAD---IDRA
can4                QRANRERYKRF---------------LEDRFDHNRV-LRTKAD---IDAA
JuanA               LRADWNIYKTY---------------VDSNLDVNIS-LETKLD---IDNA
g3*                 LRADWNIYKTY---------------VDSNLDVNIS-LETKLD---IDNA
alb9*               LRADWNIYETY---------------VDSNLDVNIS-LETKLD---IDNA
alb6                LRADWNIYETY---------------VDSNLDVNIS-LETKLY---IDNA
alb3*               LRADWNIYKTY---------------VDSNLDVNIS-LETKLD---IDNA
aeg9                FRADWNINETY---------------IDS-LNVNIS-LQTKLD---FDNA
sim1*               LRADWEIYKTH---------------IDSNLDVTIP-LNSKCD---IDNA
sim3*               LRADWEIYKTH---------------IDSNLDVNIP-LNSKCD---IDNA
sim5                LRADWEIYKTH---------------IDRNLDVNIP-LN-KCD---IDNA
sim8                LRADWEIYKTY---------------IDSNLDVNIP-LNSKCD---IDNA
pol2*               HRADWDTYETY---------------IDSHLDVNVP-LESHFD---IDNA
pol3*               HRADWDTYETY---------------IDSHLDVNVP-LESHFD---IDNA
pol6*               HRADWDTYETY---------------IDSHLDVIVP-LESHFD---IDNA
lalb5*              HRADWDTYKTY---------------IDSHLDVNVS-LETHFD---IDNA
lalb8               HSADWDTYKTY---------------IDSHLGVNVS-LETLFD---IDNA
vex5*               HRADWDVYKNH---------------IDSNFDTNIP-LETKLD---IDNA
vex8*               HRADWDVYKNH---------------IDSNFDTNIP-LETKLD---IDNA
atr2*               HRADWDQYRTY---------------MEYNFDANVP-LQTQID---IDNS
epa6*               HRADWDQYRTY---------------MEYNFDANVP-LQTQID---IDNS
atr3                RRADWDQYRMY---------------MEN-FDANVP-LQTQID---IDNS
epa4                HRADWDQYRTY---------------VIYNLDANFS-LQTQID---IDNS
cil10               HRADWDQYRSV---------------MEHNFDPNVP-LQTKTE---IDNA
cil12*              HRADWDQYRSV---------------MEHNFDPNVP-LQTKTE---IDNA
tae6                HRTDWDHYRTF---------------MEYNFDPNIP-LLTKID---IDNS
tae1*               HRADWDHYRTF---------------MEYNFDPNIP-LLTKID---IDNS
tae2*               HRADWDHYRTF---------------MEYNFDPNIP-LLTKID---IDNS
tae5                HRADWDQYKTF---------------MEYNFDPNVP-LDTKDD---INYA
tae8                HRADWDQYKTF---------------MEYNFDPNVP-LDTKDD---INYA
tri1*               HRADWDEYRSF---------------MEYNFDPNVP-LETKDD---VNYA
tri2*               HRADWDEYRSF---------------MEYNFDPNVP-LETKDD---VNYA
bah4                HRANWDQYRNY---------------MEFNFNPNIA-VLNKND---VDLA
bah5*               HRANWDQYRNY---------------MEFNFNPNIA-VLNKNY---VDLA
aegJockeyEle2       KRANWTVYVNS---------------VSRSLDLTSDVINNLDTEDKIDTA
aegJockeyEle3       ARANWQLYKRL---------------VNEKIDLTAGVINNLNCSAAIDNS
aegJockeyEle10      ARANWLAFQRL---------------INTKLCPNDPMFSNIRDENGVNTA
NCR1CthL79944       KNANWKKFKTY---------------ISRRIEEN-IGENTCNSVEEIENH
DocDmX17551         FRTNWPRYQKY---------------VCSHIELTTA-LSTKED---IDKS
FDmM17214           SKTNWLRYKKY---------------ISSHIELSPK-LNTESD---IESC
JuanDm              GRANWALFKRIINERL----------MVEEVVVNCS-QISTLD---IDNL
JockeyDmM22874      HNADINIFKTH----------------LEQLSEVNMQILEAVD---IDNA
TartDmU14101        KNTNIELFKKV---------------LERKILLNTE-IRVAED---INDA
DmBSX77571          KHTDLLAFSRQ---------------LESLISLNTT-LNSGEE---IEMA

Ag-Jen-4            IEKLTNTIS-AHEIAIPSKS-------------AGRYNIIIPPDIIKLIK
AgJenEle1           LHNLTSLITTAKQSAIPKAI-------------PGKYNIIIPDYIIALIK
AgJenEle11          IKYVAKLINYAHSKSVPFII-------------PDKFKIILSLNILQKIK
aegJockeyEle7       ------AISQAREQHVPPTS-------------QVSNNIPIDRLTKYLIR
aegJockeyEle8       LQSVEEAISVAREQHVPASG-------------QVSNTLFIDRVTKNLIR
aegJockeyEle6       LQTLSDSIVVAEQRFIPTTP-------------MTCKFTNLDDETRRIIS
aegJockeyEle5       VENLQAAIVAAESECVPRVQ-------------IVSSQLQFDPELRSIMR
aegJockeyEle4       IEALQTAINEADERCVRRVP-------------VRGEYVSIDSHTKYLIA
AgJockEle7          IHNLEDAIKVAEAECVPLVT-------------TKTAVLTLDPLTKGLIA
AgJockEle1          ITNVESCMKEAVDRFVPLIQ-------------VRHKVTELDADTKRLIA
lqui10*             LESLTNAILDARNIAIPKVQ-------------VKFDSPIIDDDLQLLIR
mol9*               LESLTNAILDARNIAIPKVQ-------------VKFDSPIIDDDLQLLIR
JuanC               LESLTNAILDARNIAIPKVQ-------------VKFDSPIIDDDLQLLIR
lqui7*              LESLTNAILDARNIAIPKVX-------------VKFDSPIIDDDLQLLIR
mol8*               LESLTNAILDARNIAIPKVQ-------------VKFDSPIIDDDLQLLIR
mol10*              LESLTNAILDARNIAIPKIQ-------------VKFDSPIIDDDLQLLIR
res5*               LESITNAILDARNIAIPKVQ-------------VKLDSPIIDDDLQLLIR
res7                LESITNAILDARNIAIPKVQ-------------VKFDSPIIDDDLQLLIR
qui2*               LESLTNAILDARNVAIPKAQ-------------VKFDSPIIDDDLQLLIR
qui6*               LESLTNAILDARNVAIPKAQ-------------VKFDSPIIDDDLQLLIR
qui3                LESLTNAILDARNVAIPKAQ-------------VKFDSPIIDDDLQLLIR
qui1*               LESLTNAILDARNVAIPKAQ-------------VKFDSPIIDDDLQLLIR
nig5*               LESFTNAILDARNIAIPKAQ-------------VKFDSPIIDDDLQLLIR
tar11               LESLTNEILDSRNIAIPKVQ-------------VKFDSPIIDDDLQLLIR
tar12               LESLTNEILDSRKIAIPKVQ-------------VKFDSPIIDDDIQLLIR
mic2O               LDDLSNSILNARNLSIPKAR-------------VKFNTPIIDNELQLLIR
mic5*               LDDLSNSILNARNLSIPKAR-------------VKFNTPIIDNELQLLIR
mic4                LDDLSSSILNARNLSIPKAR-------------VKFNTPIIDNELQLLIR
can4                LEAFVSCII-ARNISIPRAQ-------------VKFDSPIIDNDLQLKIR
JuanA               LETLTNSIVEARSIAIPKCE-------------VKFESVIIDDDLKLLIR
g3*                 LETLTNSIVEARSIAIPKCE-------------VKFESVIIDDDLKLLIR
alb9*               LETLTNSIVEARSIAIPKCE-------------VKFESVIVDDDLKLLIR
alb6                LESLTNSIVEARSIAIPKCE-------------VKFESVIIDDDLKLLIR
alb3*               LEPLTNSIVEARSIAIPKCE-------------VKFESAIIDDDLKLLIR
aeg9                LETLTNSIVEARSIAIPKCE-------------VKFESVIIDDDLKTLIR
sim1*               LEALTHSIVEARGIAVPKCE-------------VKFDSVIIDDDLKLLIR
sim3*               LEALTHSIVEARGIAVPKCE-------------VKFDSVIIDDDLRLLIR
sim5                LEALTHSIVEARGIAVPKCE-------------VKFDSVVIDDDLKLLIR
sim8                LEALTHSIVEARGIAVPKCE-------------VKFDSVFIDDDLKLLIR
pol2*               LETLTNIIVEARGASIPKCE-------------VKFDSVIIDDDLKLLIR
pol3*               LETLTNIIVEARGASIPKCE-------------VKFDSVIIDDDLKLLIR
pol6*               LETLTNVIVEARGASIPKCE-------------VKFDSVIIDDDLKLLIR
lalb5*              LETLTSTIVEARSASIPKCE-------------VKFDSVIIDDDLKLLIR
lalb8               LETLTSIIV--------------------------------------LIR
vex5*               LVTLTNSIIEARGIAIPKCE-------------VKFDSVFIDDDLKLLIR
vex8*               LVTLTNSIIEARGIAIPKCE-------------VKFDSVFIDDDLKLLIR
atr2*               IESLSSTILEARARAVPKSK-------------LKFDALVIDDDLQLLIR
epa6*               IESLSSTILEARARAVPKSK-------------LKFDALVIDDDLQLLIR
atr3                IESLSSTIFEARARAVPKSK-------------LKFDALVIDDDLQLLIR
epa4                IESLSSTIFEARARAVPKSK-------------LKLNALVIGDDLQLLIR
cil10               LESLTNCIVEARADSVPKCE-------------VKFDSITIDNDLQLLIR
cil12*              LESLTNCIVEARAASVPKCE-------------VKFDSITIDNDLQLLIR
tae6                LESLTSSIVEARAASVPKCE-------------VKFDQIIIDDDLQLLIR
tae1*               LESLTSSIVEARAASVPKCE-------------VKFDQIIIDDDLQLLIR
tae2*               LESLTSSIVEARAASVPKCE-------------VKFDQIIIDDDLQLLIR
tae5                LDSLATSIVEARAASVPKCE-------------VKFNSVIIDNDLKLLIR
tae8                LDSLTTSIVEARAASVPKCE-------------VKFNSVIIDNDLKLLIH
tri1*               LESLTTAIVEARAASVPKCE-------------VKFNSFVIDDDLQLLIR
tri2*               LESLITSIVEARAASVPKCE-------------VKFNSFVIDDDLQLLIR
bah4                PESLTTSILEARAASIPKCE-------------VKFDSFEIDDDLKLLIR
bah5*               LESLTTSILEARAASIPKCE-------------VKFDSFEIDDDLKLLIR
aegJockeyEle2       IETLVTTLVEAERVSVPVVN------------CNPQK-RDLPDRIKLLIR
aegJockeyEle3       ILLLTTTLKEAEAIAVPNVP------------TKMYKDVKVSSSTRQLIQ
aegJockeyEle10      LNFFKDALLDAESFAVPLIT------------PRPYDVAQIPDETKLLIQ
NCR1CthL79944       IKTLSELIIEARNSSVKKKK-------------INFESTKLTPEIKDLIK
DocDmX17551         TETLENILVSAAKASTP------------PVTYAKPNYIKTNREIERLVL
FDmM17214           TCALQSILTAAALTATP------------KITNNTINSKKTNVQIEQLVH
JuanDm              IGSFTRVINYAFLKAVPHKP-------------IHHSKLTLPVHITELFK
JockeyDmM22874      TSLFMSKLSEAAQLAAP----------RNRHEVEAFRPLQLPSSILALLR
TartDmU14101        ISTFMKNIKDSAAESTPSPRIRDNPRRRHRQANRNSHTLALDENTSRLLE
DmBSX77571          VDNLTESIHRAAAVSTSPVPRIG----------TTYG-IVLTREARELLT

Ag-Jen-4            IRNTYRKRWQRHR--LNNTLKQSYNFLKNLINIKLSELRNKAWSINLNSM
AgJenEle1           LRNKYRKKWQRHR--RNITFRNYYHALKTEIEQQMSLARNRAWSDTLKSI
AgJenEle11          HRNTTRKQWQKDR-NNTILKKKTYNTLKKEIVLDIKNLRNQSWTGNLEKI
aegJockeyEle7       LRNTIRRQYQRTG---LPALKSDVNRMNKIIKARMLDLRNQNFSNKIRAL
aegJockeyEle8       LRNTKRRQYQRSG---LPALKSEVNRISKIIKARMVDLRNDDFSNKIRSL
aegJockeyEle6       LRNCIRRQFQRTR---NVARKILYKKLNKIIAIRVDKIRNRQFAREIRSL
aegJockeyEle5       ARNVFRRQFQRTG---DLSKKSQANYLTKIIALRVQEMRNDRFERDVRRM
aegJockeyEle4       VRNSCRRQFQRTG---NLDKKYQVIALNKHIKDRMEMIRNKNFERVLQSL
AgJockEle7          ERNMLRRQHQRTG---NPALKQRSSMLGRLIADRVEMIRNINFANMVKRL
AgJockEle1          SKNSLRRTYQRTR---NRTYYSLYRQVAKIVDARMVEVRNRQFSDRLKTL
lqui10*             LKNVRRRQYQRSR---DPALKRIQKDLQKVIDHRFTLLRNEKFARDVEQI
mol9*               LKNVRRRQYQRSR---DPALKRIQKDLQKVIDHRFTLLRNEKFARDVEQI
JuanC               LKNVRRRQYQRSR---DPALKRIQKDLQKVIDHRFTLLRNEKFARDVEQI
lqui7*              LKNVSRRQYQRSR---DPALKRIQKYLQKVIDHRFTLLRNEKFARDVEQI
mol8*               LKNVRRRQYQRSR---DPALKRIQKDLQKVIDHRFTLLRNEKFARDVEQI
mol10*              LKNVRRRQYQRSR---DPALKRIQKDLQKVIDHRFTLLRNEKFARDVEQI
res5*               LKNIRRRQYQRSR---DPVIKRIQKDLQKVIDQRFTLLRNEKFARDVEQI
res7                LKNIRRRQYQRSR---DPVIKRIQKDLQKVIDQRFTLLRNEKFARDVEQI
qui2*               LKNIRRRQYQRSR---DPVIKRIQKDLQKVIDHRFTLLRNEKFARDVEQI
qui6*               LKNIRRRQYQRSR---DPVIKRIQKDLQKVIDHRFTLLRNEKFARDVEQI
qui3                LKNIRRRQYQRSR---DPVIKRIQKDLQKVIDHRFTLLRNEKFARDVEQI
qui1*               LKNIRRRQYQRSR---DPVIKRIQKDLQKVIDHRFTLLRNEKFARDVEQI
nig5*               LKNIRRRQYQRSR---DPVIKRIQKDLQKVIDHRFTLLRNEKFARDVEQI
tar11               LKNIRRRQYQRSR---DPVIKRIQKDLQ--------------FARDVEQI
tar12               LKNIRRRQYQRSR---DPVIKRIQKDLQKVIDHRLTLLRNEKFARDVEQI
mic2O               LKNIRRRQYQRSR---DPTLKVIVKDLQKEIKHKFTLLRNEHFTREVEQL
mic5*               LKNIRRRQYQRSR---DPTLKVIVKDLQKEIKHKFTLLRNEHFTREVEQL
mic4                LKNIRRRQYQRSR---DPTLKVIVKDLQKEIKHKFTLLRNEHFTREVEQL
can4                LRNVRRRQHQRTL---DPRLNIICNDLKKEIKLRLTALRNERFSRTVEQI
JuanA               LKNVRRRQFQATR---DPAMKIIWQDLQKEIKKRFAQLRNKNFENKISQL
g3*                 LKNVRRRQFQRTR---DPAMKIIWQNLQKEIKKRFAQLRNKNFENKISQL
alb9*               LKNVRRRQLLRTR---DPAMKTIWQDLQKEIKKRFAQLGNKNFENKISQL
alb6                LKNVRRRQFQRTR---DPAMKIIWQDLQKEIKKRFAQLRNKNFENKISQL
alb3*               LKNVRRRQFQRTR---DPAMKIIWQDLQKEIKKRFAQLRNKNFEHKISQL
aeg9                LKNVRRRQFQRTR---DPAMKIIWQDLQKEIKKRFAQLRNKNFENKISQL
sim1*               LKNVRRRQFQRTR---DPAMKIIWQDLQKQIKKRFSELRKKNFETNISQL
sim3*               LKNVRRRQFQRTR---DPAMKIIWQDLQKQIKKRFSELRNKNFETNISQL
sim5                LKNMRRRQLQRTR---DPAMKTIWQDLQKQIKKRFSELRNKNFETNISQL
sim8                LKNVRRRQFQRTR---NPAMKTI-QDLQKQIKKRFSELRNKNFETNISQL
pol2*               LKNVRRRQFQRTR---DPTLKVIWQDLQKEIKKRFTELRNKNFGNKVSQL
pol3*               LKNVRRRQFQRTR---DPTLKVIWQDLQKEIKKRFTELRNKNFGNKVSQL
pol6*               LKNMKRRQFQRTR---DPILKVIWQNLQKEIKKRFTELRNKNFGNKVPQL
lalb5*              LKNVRRRQFQRTR---DPALKVIWQDLQKEIKKRFTELRNKNFANKVSQL
lalb8               LQ------------------------------------------------
vex5*               LKNIRRRQFQRTR---DPALKTIWRDLQNQIKKRFTELRNKNFEDHVSKL
vex8*               LKNIRRRQFQRTR---DPALKTIWRDLQNQIKKRFTELRNKNFEDHVSKL
atr2*               LKNIRRRQYQRTR---DPAMKVIWRNLQKEIKKRLYDLRNKNFENYVSKI
epa6*               LKNIRRRQYQRTR---DPAMKVIWRNLQKEIKKRLYDLRNKNFENYVSKI
atr3                LKNIRRRQYQRTR---DPAMKVIWRNLQKEIKKRLYDLRNKIFENYVSKI
epa4                LKNIRRIQYQRSR---DPAMEVIWRNLQKEIKKRFCDLRNKHFENYVSKL
cil10               LKNIRRRQYQRTR---DPVLKAIWRDLQKQIKKRFSTLRNKKFENNISSL
cil12*              LKNIRRRQYQRTR---DPVLKAIWRDLQKQIKKRFSTLRNKKFENNISSL
tae6                LKNIRRRQYQRTR---DPAMKRIWRDLQKVIKKRFHALRNRNFENSVSKL
tae1*               LKNIRRRQYQRTR---DPAMKRIWRDLQKVIKKRFHALRNRNFENSVSKL
tae2*               LKNIRRRQYQRTR---DPAMKRIWRDLQKVIKTRFHALRNRNFENSVSKL
tae5                LKNVRRRQYQRTR---DPALKVIWRDLQKQIQKRFSALRNKNFEHRIANL
tae8                LKNVRRRQYQGTR---DPALKVIWRDLQKQIKKRFSALRNKNFEHRVANL
tri1*               LKNVRRRQYQRTR---DPAMKVIWRDLQKQIKKRLSALRNKHFENNVSKL
tri2*               LKNVRRRQYQRTR---DPAMKVIWRDLQKQIKKRLSALRNKHFENNVSKL
bah4                LKNVRRRQFQRTR---DPAMKIIWRDLQKQIKERLSALRNKHFENNISKL
bah5*               LKNVRRRQFQRTR---DPAMKIIWRDLQKQIKKRLSALRNKHFENNISKL
aegJockeyEle2       LRNVRRRQYCRTR---DPLLRTIVENLNLQIRNESATYKFRNFGTTIRNL
aegJockeyEle3       LRNVRRRQWIRTR---DPLMLMIVESLNNRIREECMSERNRQFSRTISNL
aegJockeyEle10      LRNRRRRQWMRTR---DPMLKQIVLSLNYRIRGECANARFSKFSHTLATM
NCR1CthL79944       TKRTLRRRWQHSR---ENQIKTELNYLQKVINEKIKELKNINWNKRLSEI
DocDmX17551         DKRRLRRDWQSNR---SPITKHMLKIATRRLTNALKQEEKNSQRSYIEQL
FDmM17214           VKRRLRREWQSSR---SPTAKQKLKVATRKLANALKQEEDDDQRRYIEQL
JuanDm              TRNIIQRQWFRSR---HPLLKSRCDHLNYIIRKELFIYNNAKWNNKLQKL
JockeyDmM22874      LKRRVRKEYARTG---DPRMQQIHSRLANCLHKALARRKQAQIDTFLDNL
TartDmU14101        EKRILSRVFKATK---NYEDKAKLKAAENRLKKAIKILRENRINEQVEGI
DmBSX77571          QKRRLRRRAIRSQ---DPWDRLLWNRAAKQLRNVLRELRSNFFEQKLASM

Ag-Jen-4            NKDKLNKTK-LWKFIKIIKNNQNAIPALKS------NDQTLITSNEKCKA
AgJenEle1           NTQQNNTNN-LFKFVKIVKNKQHTIQTLKL------GNNIFLTATEKCNA
AgJenEle11          NNDP-SKSR-LWKFVRIIKGNSAFIPPLKA------NGECYITNNEKYKI
aegJockeyEle7       PDCAQP----FWKLTKILKTKPRPIPPLVPQDNN-SPVDRLITPAEKAAE
aegJockeyEle8       PDCARP----FWKMTKLLKSKPRPIPPLIPLDNT-DSKDRLITPAEKAAE
aegJockeyEle6       PNYSRP----FWRLTKVLKNKPKPIPPLRLDNE------VYFTPAEKANL
aegJockeyEle5       DPFSRP----FWKVAKILKSKPQQIPPLKCDEN------LLVSPLEKANA
aegJockeyEle4       DERSRP----FWKLSKILKNKPRPIPPLKTQNS------ILITPAEKAEA
AgJockEle7          DPRAHP----FWKLAKILRKKPRPVPPLKFNDD------VVITAPEKSSA
AgJockEle1          PKHSRP----FWRLTKVLKDKRRPIPVLIDGGI------PAFTPREKAVK
lqui10*             KPYSKP----FWKLSKVLKKPQKPIPSLKD------GDNILLTNGEKAQK
mol9*               EPYSKP----FWKLSKVLKKAQKPIPSLKD------GDNILLTNGEKAQK
JuanC               KPYSKP----FWKLSKVLKKPQKPIPSLKD------GDNILLTNGEKAQK
lqui7*              KPYSKP----FWKLSKVLKKPQKPIPSLKD------GDNILLTNGEKAQK
mol8*               KPYSKP----FWKLSKVLKKPQKPIPSLKD------GDNILLTNGEKAQK
mol10*              KPYSKP----FWKLSKVLKKPQKPIPSLKD------GDNILLTNGEKAQK
res5*               KPYSKP----FWKLSKVLKKPQKPIPSLKD------GDNILLTNEEKAQK
res7                KPYSKP----FWKLSKVLKKPQKPIPSLKD------GDNILLTNEEKAQK
qui2*               KPYSKP----FWKLSKVLKKPQKPIPSLKD------GDNILLTNDEKAQK
qui6*               KPYSKP----FWKLSKVLKKPQKPIPSLKD------GDNILLTNDEKAQK
qui3                KPYSKP----FWKLSKVL--PQKPIPSLKD------GDNILLTNDEKAQK
qui1*               KPYSKP----FWKLSKVLKKPQKPIPSLKD------GDNILLTNDEKAQK
nig5*               KPYSKP----FWKLSKVLKKPQKPIPSLKD------GDNILLTNEEKAQK
tar11               KPYFKP----FWKLSKVLKKPQKPIPSLKD------GDNILLTNEEKAQK
tar12               KP-SKP----FWKLSKVLKKPQKPIPSLKD------GDNILLTNEEKAQK
mic2O               KPYSKP----FWKLSKILKKPSKPIPVLKD------GDRIFLTNEQKAQK
mic5*               KPYSKP----FWKLSKILKKPSKPIPVLKD------GDRISLTNEQKAQK
mic4                KPYSKP----FWKLSKILKKPLKPIPVLKD------GDRIFLTNEQKAQK
can4                KLYSRP----FWKFSKVLQEPLKPIPTIKV------GLQILLTNREKSQQ
JuanA               DPGSKP----FWKLSKILKKPQKPIPALKE------ENKLLLTNCEKAQK
g3*                 DPGSKP----FWKLSKILKKPQKPIPALKE------ENKLLLTNFEKAQK
alb9*               DPGSKP----FWKLSKILKKPQKPIPALKE------ENKLLLTNCEKAQK
alb6                DPGSKP----FWKLSKILKKPQKPIPALKE------ENKLLLTNCEKAQK
alb3*               DPGSKP----FWKLSKILKKPQKPIPALKE------ENKLLLTNCEKAQK
aeg9                DPGSKP----FWKLSKILKKPQKPIPAMKE------ENKLLLTNCEKAQK
sim1*               DPGSKP----FWKLSKILKKPQKPIPALRE------ENKISLTNGEKAQK
sim3*               DPGSKP----FWKLSKILKKPQKPIPALRE------ENKILLTNSEKAQK
sim5                DPGSKP----FWKLSKILKKPQKPIPALRE------ENKILLTNSEKAQK
sim8                DPGSKP----FWKLSKILKKPQKPIPALRE------ENKILLTNCKKAQK
pol2*               NPGTKP----FWKLTKILKKPQKPIPALKE------DDKILLTNYEKAQK
pol3*               NPGTKP----FWKITKILKKPQKPIPALKE------DDKILLTNYEKAQK
pol6*               NPGTKP----FWKITKILKKPQKRIPALKE------DDKILLTNYEEAQK
lalb5*              NPGSKP----FWKLTKILKKPQKPIPALKE------DNKILLTNSEKAQK
lalb8               ------------------KNPQKPISALKE------DNKILLTYSEKAQK
vex5*               NPSSKP----FWKLSKILKKPQKPIPALKE------DNKVLLTNGEKAQK
vex8*               NPSSKP----FWKLSKILKKPQKPIPALKE------DNKVLLTNGEKAQK
atr2*               DPSSKP----FWKLTKILKKPQKPIPLLLD------GNNKLFTNLEKAQK
epa6*               DPSSKP----FWKLTKILKKPQKPIPLLLD------GNNKLFTNLEKAQK
atr3                DPSSKP----FWKLTKILKKPQKPIPLLLD------GNNKLFTNLEKAQK
epa4                DPSSKP----FWKLTKILKKPQKPIPLLLE------ANKKLLTSIEKAQK
cil10               DPGSKP----FWKLSKILKKPQKPIPALKE------GNKILFTNGEKAQK
cil12*              DPGSKP----FWKLSKILKKPQKPIPALKE------GNKILFTNGEKAQE
tae6                DPSSKP----FWKLTKILKKPQKPIPMLKD------GNKTLITNSEKAQK
tae1*               DPSSKP----FWKLTKILKKPQKPIPMLKD------GNKTLITNSEKAQK
tae2*               DPSSKP----FWKLTKILKKPQKPIPMLKD------GNKTLITNSEKAQK
tae5                EPSSKP----FWKLSTILKKPQKPIPTLKE------DNKILLTNMEKLQK
tae8                EPSSKP----F-KLSKILKKPQKPIPTLKE------DNKILLTNMEKAQK
tri1*               DPSSKP----FWKLSKILKKPQKPIPALKE------DEKLLFTNAEKAQK
tri2*               DPSSKP----FWKLSKILKKPQKPIPALKE------DEKLLFTNAEKAQK
bah4                NPCSRT----FWKLTKILKKPKK----LQE------GETILLTNAEKAQK
bah5*               NPCSRA----FWKLTKILKKPKKPIPALQE------GETILLTNAEKAQK
aegJockeyEle2       TNGSSK----FWKISKNLRNKIKYQPPLR------CGNRLMVSDAEKANT
aegJockeyEle3       ENGAKD----VWKISKALRKTVKYSPPLHQI----DTNTLISSPSEKANL
aegJockeyEle10      ERGDNK----LWRITKALKKTTKYSPPLR------SGDTLYACPKEKAKL
NCR1CthL79944       KTSN---QT-VWRIAKLCKKGSKSMPPLTS------SGKIYITNKEKASV
DocDmX17551         S-PTSTKYP-LWRAHRNLKTPIAPIMPLRSPSGT-----WFRSDEERASA
FDmM17214           T-PTGTKQKSLWRAHSTLRPPTETVLPIKNSSGG-----WARSDEDRANT
JuanDm              DKCSKP----FWNITKAIKKRKQIVPCLSKADE------IYASGKEKANI
JockeyDmM22874      G-ADASTNYSLWRITKRFKAQPTPKSAIKNPSGG-----WCRTSLEKTEV
TartDmU14101        DTSNPDRMRKMWKLLDEGKRTNQPNFPLKLETQKG--PKWTKTIKETTET
DmBSX77571          DYTVDAG-YSLWKCTKSLKRQPFRQVPIRCP-----GGELAKNEEEQANC

Ag-Jen-4            LKDVFESAHTVTANFTSP-------TERQVKKTVKNFPSINQE----LIQ
AgJenEle1           LKTHFENSHYLTYNTNSP-------MERKVTKNNRIFFARNQN---HSLD
AgJenEle11          LRDHFEKAYRTTFPNQSP-------IEHHIQETNSRLFSYHQAQPSNNFD
aegJockeyEle7       IGRHFVSSHNLGHNIISP-------HEAAVNEHANNHH------LIP-ND
aegJockeyEle8       IGRHFVSSHNLGLDIPSP-------HDAAVSEHAANLH------RSP-ND
aegJockeyEle6       ISKHFMASHNLGRDIASP-------MEAPVSESVSQLA------TSR-SE
aegJockeyEle5       IASSFSKNHLIGSHLVSP-------MEQAVSDTLLTLN------NTP-CY
aegJockeyEle4       IGQHLITSHNLGSTIASP-------LENRVTDCITHLE------TVP-CV
AgJockEle7          LAYQFVQAHQLGSSINSP-------HEADVAASLHQLN-----HQLP--P
AgJockEle1          LSVNFAQAHRLSESMTST-------YESRVADSISSLV------SEP-IE
lqui10*             LAQQFESAHNFNLNVLSP-------IEDQISIEFQNIVEQEFSSD-----
mol9*               LAQQFESAHNFNLNVLSP-------IEDQISIEFQNIVEQEFSSD-----
JuanC               LAQQFESAHNFNLNVLSP-------IENQISIEFQNIVEQEFSSD-----
lqui7*              LAQQFESAHNFNLNVLSP-------IENQISIEFQNIVEQEFSSD-----
mol8*               LAQQFESAHNFNLNVLSP-------IEDQISIEFQNIVEQQFSSD-----
mol10*              LAQQFESAHNFNLNVLSP-------IEDQISIEFQNVVEQEFSSD-----
res5*               LAQQFESAHNFNLNVLSP-------IEDEISIEFQNIVEQNFSSE-----
res7                LAQQFESAHNFNLNVLSP-------IEDEISIEFQNIVEQNFSSE-----
qui2*               LAQQFESAHNFNLSVLSP-------IEDEISIEFQNIVDQEISPD-----
qui6*               LAQQFESAHNFNLSVLSP-------IEDEISIEFQSIVDQEISPD-----
qui3                LAEQFESAHNFNLSVLSP-------IEDEISIEFQNIVDQEISPD-----
qui1*               LAQQFESAHNFNLSVLSP-------IEDEISIEFQNIVNQEISPD-----
nig5*               LAQQFESAHNFNLNVLSP-------IEDEISIEFQNIVEQQFSPE-----
tar11               LAQQFESAHNSNLNVLSP-------IEDEISIEFQNIVDQEFPSD-----
tar12               LAQQFESAHNFNLNVLSP-------IEDEISIEFQNIVDQEFPPD-----
mic2O               LAQQFESVHNFNLNVVSP-------IENEISQKYDQITTQEFRSE-----
mic5*               LAQQFESVHNFNLNVVSP-------IENEILQKYDQITTQEFRSE-----
mic4                LAQQFESVHNFNLNVVSP-------IENEILQKYDQITS-EFLPE-----
can4                LARQFESSHNFNFNVMSL-------IEDEISLSYDQLSAEDFSPG-----
JuanA               LAMQFESAHNFNLGLTSP-------IENQVTQEFENILNQENVFE-----
g3*                 LAMQFESAHNFNLGLTSP-------IENEVTQEFENILNQENVFE-----
alb9*               LAMQFESARNFNLGLTSP-------IENEVTQEFENILNQENVFE-----
alb6                LAMQFEKAHNFNLGLTSP-------IENEVTQEFENILNQENVFE-----
alb3*               LAMQFESAHNFNLGLTSP-------IENEVTQEFENILNQENVFE-----
aeg9                LAMQFESAHNFNLGLTSP-------IENQVTQEFENILNQENVFE-----
sim1*               LAKQFESAHNFSLGLISP-------IENQVAEDFETILNQENVFD-----
sim3*               LAKQFESAHNFNLGLTSP-------IENQVAEDFETILNQENVFD-----
sim5                LAKQFESAHNFNLGLISP-------IENQVAEDFETILNQENVFD-----
sim8                LAKQFESAHNFNLGLISP-------IGNQVAEDFETILNQENVFD-----
pol2*               LAKQFESAHNFSMGPTSS-------IEHQVTREFENILNHENIFD-----
pol3*               LAKQFESAHNFSMGLTSP-------IEHQVTREFENILNHENIFD-----
pol6*               LAKQFESAHNFSMGPTSP-------IEHQVTREFENILNHENIFD-----
lalb5*              LAKQFESAHNFSIGLTSP-------IEHHVAREFENILNHENIFD-----
lalb8               LAKQFESGHNFSIGLTSP-------I-HQVAREFENILNHENIFD-----
vex5*               LAKQFESAHNFSIGLTSP-------IENQVNQDFGSVLNQENIFH-----
vex8*               LAKQFESAHNFSIGLTSP-------IENQVNQDFGSILNQENIFH-----
atr2*               LAKQFECAHNFSLGLTSP-------IENQITQEYLNISSHENIFD-----
epa6*               LAKQFECAHNFSLGLTSP-------IENQITQEYLNISSHENIFD-----
atr3                PAKQFECAHNFSLGLTSP-------IENQITQEYLNISSQENIFD-----
epa4                LAKQFERAHNFSLGLTSP-------IENKITQEYLNISSQENIFD-----
cil10               LAKQFESAHNLSLNLTSP-------IEDQVSREYLNISSQE---------
cil12*              LAKQFESAHNLSLNLTSP-------IEDQVSREYLNISSQENIFD-----
tae6                LAKQFESSHNFSLGLTSP-------IENQVTRDYLNISSQENIFD-----
tae1*               LAKQFESSHNFSLGLTSP-------IENQVTRDYLNISSQENIFD-----
tae2*               LAKQFESSHNFSLGLTSP-------IENQVTRDYLNISSQENIFD-----
tae5                LAKQFDSSHNFSLGLTSP-------IENQVTQDYQNIFSQENVFD-----
tae8                LAKQFESSHNFSLGLTSP-------IENQVTQDYQNIFSHENVLD-----
tri1*               LAKQFESSHNFSLGLTSP-------IENQVARDYLNIFSQENILD-----
tri2*               LAKQFESSHNFSLGLTSP-------IENQVARDYLNVFSRENIFD-----
bah4                LAKQFESAHNFSLDLNSP-------IESQITQGYLNISRKENIFD-----
bah5*               LAKQFESAHNFSLDLNSP-------IESQITQGYLNISRKENIFD-----
aegJockeyEle2       LAEHFANSHNNQLRSDPE-------TTSEVHRAMEDLESHALHNIDVA--
aegJockeyEle3       LAECFASTHRNPLPSDDQ-------TAIAVEESCN-LIANTATAINDV--
aegJockeyEle10      LAESFALAHNNQATSDRD-------TVEAVERSVEQIDLSPP-VADNS--
NCR1CthL79944       LSEHFREAHENPLEQNN------IQHTQEVNNTVKEALKQD-------NE
DocDmX17551         FADHLQNVFRPNPSTNTFI------LPPLIAANLDPQEPFEFRP------
FDmM17214           FAAHLQNVFTPNQATSTFA------LPSYPVNRHQQHTPIVFRP------
JuanDm              LADVFQLKHNLTHSYSNQ------NTIDQVKISLQSI------AETPN--
JockeyDmM22874      FANNLEQRFTPYNYAPESL-------CRQVEEYLESPFQMSLPLS-----
TartDmU14101        FVSHLEGRFKPNNNVPDYH-------IDRVNTGLRIIKESMLTERHNL-N
DmBSX77571          FANHLETRFTHFQFATTE-------QYQETLDSLETPLQMSLPIKP----

Ag-Jen-4            NN--LFKP--KDITQILKR
AgJenEle1           PG-YLVKP--KLLMNIIKN
AgJenEle11          PIN-FIKP--KHITNIIYK
aegJockeyEle7       FS-EELEITADELSTHLKH
aegJockeyEle8       FS-EELEITADELLAYLKT
aegJockeyEle6       LP-ENRKITLDELVHCIKS
aegJockeyEle5       VP-DNKKISVEEVSAAVKG
aegJockeyEle4       VP-QEARVTPEQVCQAVKG
AgJockEle7          TP-PEARVSSDEVKGALTT
AgJockEle1          AT-NIERISSGELLGTIKY
lqui10*             ---EVFNTDLNEIKSIIKK
mol9*               ---EVFNTDLNEIKSIIKK
JuanC               ---EVFNTDLNEIKSIIKQ
lqui7*              ---EVFNTDLNEIKSIIKK
mol8*               ---DVFKTDLNEIKSIIKK
mol10*              ---EVLNTDLNEIKSIIKK
res5*               ---DVFNTDLNEVKSIIKK
res7                ---DVFNTDLNEVKSIIKK
qui2*               ---DVFNTDLNEIQSIIKK
qui6*               ---DVFNTDLNEIQSIIKK
qui3                ---DVFNTDLNEIQSIIKK
qui1*               ---DVFNTDLNEIQSIIKK
nig5*               ---DVFNTDLDEVKSIIKK
tar11               ---DVFNTDLNEVKSIIKK
tar12               ---DVFNTDLNEVKSIIKK
mic2O               ---EVLETNLNEVRSIIKN
mic5*               ---EVLETNLNEVRSIIKN
mic4                ---EVLETNLNEVRSIIKN
can4                ---DVLQTNLGEVKSIIKH
JuanA               ---NAWETYLEEVRTIIKK
g3*                 ---NAWETDLEEVRTIIKK
alb9*               ---NAWETDLEEVRTIIKK
alb6                ---NAWETDLEEVRTIIKK
alb3*               ---NAWETDLVEVRTVIKK
aeg9                ---NAWETDLEEVRTIIKK
sim1*               ---NSWETDLDELRTIIKK
sim3*               ---NSWETDLDELRTIIKK
sim5                ---NSWETGLDELRTIIKK
sim8                ---NSWETDLDELRTIIKK
pol2*               ---NSLGTDLDEVRSIIKK
pol3*               ---NSLGTDLDEVRSIIKK
pol6*               ---NSLGTDLDEVRSIIKK
lalb5*              ---NSLGTDLDEVX-----
lalb8               ---NSLGTDSDEVRSFIKM
vex5*               ---YIWGTDLEEVKSITKK
vex8*               ---YIWGTDLEEVKSITKK
atr2*               ---DSWRTDLDEVKSIIKL
epa6*               ---DSWRTDLDEVKSIIKL
atr3                ---DSWRTDLDEVKSIIKK
epa4                ---NSCRTDLDEVKSIIKK
cil10               -------------------
cil12*              ---ESWGTDLDEVKSIIKK
tae6                ---DSWGTDLDEVRYIVKK
tae1*               ---DSWGTDLDEVRSIVKK
tae2*               ---DSWGTDLDEVRSIVKK
tae5                ---DSWGTDLDEVRAITKK
tae8                ---DSWGTDLDEVRAITKK
tri1*               ---DSWGTDLDEIRSITKN
tri2*               ---DSWGTDLDEIRSITKN
bah4                ---ASLGTDLNEIRTIMKK
bah5*               ---ASLGTDLNEIRTIMKK
aegJockeyEle2       -----TFTKPSEIKKIIQR
aegJockeyEle3       -----PMIRPREIEKIIKS
aegJockeyEle10      -----WLVRPKEIATIIRN
NCR1CthL79944       DDPELTDVN--EIVSIIRN
DocDmX17551         ----------CELAKVIKE
FDmM17214           ----------KEITKIIKD
JuanDm              NIAEICRVTYPEVFSIVKA
JockeyDmM22874      ------AVTLEEVKNLIAK
TartDmU14101        KNPHNQPITLKELNDEIKN
DmBSX77571          -------IRVEEIVEAIKS
;
end;
